# Supplementary material for: Gene signatures, immune infiltration, and drug sensitivity based on a comprehensive analysis of m6a RNA methylation regulators in cervical cancer
Source: J Transl Med. 2022 Sep 4;20:385. doi: 10.1186/s12967-022-03600-7 (PMC9441061; doi:10.1186/s12967-022-03600-7)
Supplement: Supplementary file 2 — Additional file 2. DEGs between different risk models. [file 12967_2022_3600_MOESM2_ESM.xls]

## Sheet: DEGs
id	fc	log2fc	pvalue	padj
CCT3	0.781932	-0.354885	1.12089e-13	1.85665e-09
FMR1	1.42154	0.507458	4.1789e-13	3.46097e-09
PER3	1.81823	0.862537	3.93692e-12	2.17371e-08
HSPD1	0.719549	-0.474835	9.20349e-12	3.81116e-08
SLC19A1	0.694745	-0.525444	4.3753e-11	1.30357e-07
ABCF2	0.789697	-0.340629	4.72193e-11	1.30357e-07
MYO3A	2.15294	1.10631	1.05904e-10	2.35094e-07
GTPBP4	0.766327	-0.383967	1.25526e-10	2.35094e-07
CDKN2C	1.76686	0.821189	1.27738e-10	2.35094e-07
CCT6A	0.784958	-0.349313	1.50175e-10	2.48751e-07
PRMT5	0.718328	-0.477285	5.16322e-10	6.59039e-07
PARVB	0.648725	-0.624322	5.33835e-10	6.59039e-07
CCDC86	0.758474	-0.398828	5.44682e-10	6.59039e-07
IMP4	0.827992	-0.272311	5.57024e-10	6.59039e-07
AMPD2	0.794531	-0.331824	6.55463e-10	6.987e-07
ANXA2R	1.54343	0.626137	6.74909e-10	6.987e-07
RRS1	0.744779	-0.425116	9.20317e-10	8.96713e-07
NOLC1	0.766466	-0.383707	9.8175e-10	9.03428e-07
LDLRAD3	0.649153	-0.62337	1.06161e-09	9.25505e-07
IMPDH1	0.718282	-0.477377	1.43422e-09	1.18782e-06
DPP3	0.79433	-0.33219	2.05957e-09	1.56371e-06
NSMF	0.724251	-0.465437	2.09434e-09	1.56371e-06
NOB1	0.786767	-0.345992	2.23289e-09	1.56371e-06
FAM86C1	0.781358	-0.355945	2.2657e-09	1.56371e-06
STIP1	0.805055	-0.312841	2.44025e-09	1.61681e-06
TCP1	0.776086	-0.365711	2.97731e-09	1.89678e-06
LPCAT1	0.635514	-0.654005	3.70182e-09	2.271e-06
NIFK	0.80703	-0.309306	4.94097e-09	2.85322e-06
ITGA5	0.574006	-0.800862	4.99538e-09	2.85322e-06
PSMB5	0.816253	-0.292913	6.05966e-09	3.34574e-06
TBL2	0.803096	-0.316356	6.75789e-09	3.54838e-06
SCARB1	0.674371	-0.568385	6.85512e-09	3.54838e-06
DAP3	0.836188	-0.258101	7.93765e-09	3.98422e-06
CNIH1	0.815514	-0.294218	8.42748e-09	4.10567e-06
TSEN2	0.783514	-0.35197	8.91755e-09	4.22029e-06
MTHFD1L	0.728148	-0.457696	1.04889e-08	4.82608e-06
WDR43	0.778302	-0.361598	1.10499e-08	4.94628e-06
MPZL1	0.789585	-0.340834	1.13474e-08	4.94628e-06
FAM122C	1.25705	0.330047	1.214e-08	5.15606e-06
PDCD11	0.792506	-0.335507	1.25914e-08	5.21408e-06
KLC2	0.789211	-0.341516	1.6228e-08	6.45684e-06
WDR75	0.806117	-0.310939	1.63721e-08	6.45684e-06
EYA2	2.08206	1.05801	1.74293e-08	6.71394e-06
L3HYPDH	0.763595	-0.38912	2.23122e-08	8.39951e-06
PUS1	0.822717	-0.281531	2.30645e-08	8.48978e-06
EIF3B	0.819771	-0.286708	2.78525e-08	1.00293e-05
CCT7	0.829255	-0.270112	2.9883e-08	1.0284e-05
POLR1A	0.798593	-0.324467	3.00124e-08	1.0284e-05
AHSA1	0.820899	-0.284723	3.04225e-08	1.0284e-05
YWHAG	0.790237	-0.339642	3.19572e-08	1.05868e-05
YIF1A	0.830882	-0.267285	3.42391e-08	1.11203e-05
KBTBD6	0.794745	-0.331437	3.52399e-08	1.12253e-05
NLE1	0.808157	-0.307292	3.83666e-08	1.19906e-05
WDR3	0.763594	-0.389122	4.24012e-08	1.29499e-05
ADAT2	0.794561	-0.331771	4.29994e-08	1.29499e-05
SRM	0.77696	-0.364088	4.79295e-08	1.41769e-05
PUS7	0.757513	-0.400658	5.19753e-08	1.51038e-05
ZDHHC8	0.777781	-0.362564	5.61956e-08	1.60487e-05
UTP6	0.860954	-0.215992	5.85903e-08	1.6449e-05
NAT9	0.814357	-0.296267	7.13183e-08	1.96416e-05
AIMP2	0.798588	-0.324477	7.30239e-08	1.96416e-05
FGFR4	0.62281	-0.683135	7.35255e-08	1.96416e-05
SSB	0.794778	-0.331376	7.5313e-08	1.96416e-05
PEAR1	0.705945	-0.502373	7.58913e-08	1.96416e-05
NPM3	0.755003	-0.405446	7.75657e-08	1.97661e-05
WDR12	0.807062	-0.309249	7.96018e-08	1.99776e-05
CHCHD4	0.815708	-0.293876	8.15264e-08	2.01553e-05
PRKAR1B	0.749378	-0.416234	8.29824e-08	2.02135e-05
HSP90AB1	0.790413	-0.339321	8.75639e-08	2.10204e-05
DPH2	0.802435	-0.317544	9.10496e-08	2.15449e-05
FSTL3	0.601912	-0.732376	1.02443e-07	2.38995e-05
NCLN	0.829073	-0.270429	1.05284e-07	2.42213e-05
SURF4	0.826564	-0.274802	1.18262e-07	2.6834e-05
IDH3G	1.20666	0.271017	1.28292e-07	2.87167e-05
CCT2	0.811658	-0.301056	1.39252e-07	3.07543e-05
NABP1	0.723995	-0.465949	1.57227e-07	3.42673e-05
RIBC2	1.52548	0.609263	1.59973e-07	3.44128e-05
ACLY	0.770074	-0.376931	1.63047e-07	3.46246e-05
CXCL17	2.52661	1.3372	1.79833e-07	3.77058e-05
BOP1	0.776779	-0.364423	1.83749e-07	3.80452e-05
PNO1	0.821708	-0.283303	2.19025e-07	4.47892e-05
SMYD5	0.833283	-0.263122	2.31872e-07	4.68382e-05
RSL1D1	0.808546	-0.306598	2.37331e-07	4.73632e-05
CBARP	0.780405	-0.357704	2.41711e-07	4.76631e-05
SLC52A2	0.821123	-0.28433	2.6959e-07	5.20461e-05
TNFRSF10D	0.660477	-0.598419	2.70222e-07	5.20461e-05
NAT8L	0.676367	-0.564121	2.82512e-07	5.37878e-05
SND1	0.829386	-0.269884	2.87714e-07	5.41555e-05
WDR74	0.837903	-0.255145	2.9161e-07	5.42722e-05
KAT2A	0.787948	-0.343827	2.95093e-07	5.43103e-05
FLT3LG	1.29362	0.371409	3.0718e-07	5.59135e-05
NOC2L	0.824145	-0.27903	3.4403e-07	6.19403e-05
SYDE1	0.651145	-0.618949	3.56224e-07	6.21659e-05
YRDC	0.838399	-0.254291	3.59378e-07	6.21659e-05
SLC7A5	0.572715	-0.804111	3.60269e-07	6.21659e-05
LOXL2	0.608075	-0.717679	3.60295e-07	6.21659e-05
DBP	1.35131	0.434357	3.66683e-07	6.26159e-05
FAM50A	1.24447	0.315529	4.01425e-07	6.7849e-05
GAL	0.558671	-0.839929	4.08578e-07	6.82497e-05
CFL1	0.88028	-0.183966	4.12036e-07	6.82497e-05
SLC25A14	1.23262	0.301724	4.32284e-07	7.08946e-05
CHD7	0.739073	-0.436211	4.38056e-07	7.11055e-05
SLC25A15	0.742373	-0.429784	4.44086e-07	7.11055e-05
B3GNT4	0.795068	-0.33085	4.46449e-07	7.11055e-05
TWNK	0.79474	-0.331445	4.71892e-07	7.3946e-05
BZW1	0.772701	-0.372019	4.73212e-07	7.3946e-05
LRFN4	0.679586	-0.557271	4.91196e-07	7.54859e-05
USB1	0.813991	-0.296916	4.95993e-07	7.54859e-05
ZNF485	0.804517	-0.313805	4.96738e-07	7.54859e-05
DDX21	0.737842	-0.438616	5.22044e-07	7.73845e-05
RBM28	0.844547	-0.24375	5.22846e-07	7.73845e-05
MFSD3	0.763326	-0.389628	5.23247e-07	7.73845e-05
ERG	0.725681	-0.462593	5.32297e-07	7.80263e-05
CCT4	0.828953	-0.270638	5.38441e-07	7.82345e-05
EBPL	0.803221	-0.31613	5.59005e-07	8.03278e-05
FXYD3	1.61781	0.694045	5.62547e-07	8.03278e-05
NAT10	0.83613	-0.258201	5.90608e-07	8.3614e-05
MRPL45	0.828797	-0.27091	6.04635e-07	8.48744e-05
CGREF1	0.573012	-0.803364	6.17082e-07	8.58937e-05
IPO4	0.826956	-0.274118	6.28174e-07	8.67089e-05
PTRH2	0.833704	-0.262393	6.47135e-07	8.85879e-05
LNX1	1.45682	0.54282	6.55855e-07	8.90458e-05
MRPL19	0.840815	-0.250139	6.6478e-07	8.95237e-05
ZKSCAN7	0.782768	-0.353343	7.31729e-07	9.77449e-05
CYP4F12	1.81442	0.859507	7.39286e-07	9.79643e-05
FASN	0.69756	-0.519611	7.54657e-07	9.92074e-05
RRP1B	0.834263	-0.261426	7.72489e-07	0.000100752
BZW2	0.793629	-0.333464	7.91165e-07	0.000102382
ANKLE1	0.701628	-0.511222	7.999e-07	0.00010271
LINGO1	0.704771	-0.504773	8.09567e-07	0.000103151
NME2	0.791715	-0.336947	8.31523e-07	0.00010514
CDC123	0.852299	-0.230569	8.45047e-07	0.000106041
DCAF13	0.83349	-0.262764	8.60072e-07	0.000107114
METTL1	0.843242	-0.245981	8.7088e-07	0.000107651
IPO5	0.807173	-0.30905	8.96739e-07	0.000110027
BYSL	0.814397	-0.296195	9.19435e-07	0.000111982
RUNDC3A	0.719907	-0.474118	9.39937e-07	0.000113643
FAM189B	0.825974	-0.275832	9.51259e-07	0.000114179
YBX1	0.841947	-0.248199	9.71538e-07	0.000115774
SCNN1B	2.04292	1.03063	9.84741e-07	0.000116509
SLC39A10	0.714919	-0.484149	1.01487e-06	0.000119222
LRPPRC	0.817074	-0.291462	1.08342e-06	0.000126031
NME4	0.676412	-0.564026	1.09052e-06	0.000126031
CHD1L	0.798237	-0.325111	1.09565e-06	0.000126031
AUP1	0.866657	-0.206467	1.23982e-06	0.000140741
TOP1MT	0.780758	-0.357053	1.24053e-06	0.000140741
TRMT2B	1.25975	0.333139	1.27907e-06	0.000144126
MRPL15	0.809669	-0.304597	1.28988e-06	0.000144362
SULT4A1	0.670067	-0.577624	1.33069e-06	0.00014793
KLHL17	0.757905	-0.399912	1.34495e-06	0.000148518
LAGE3	1.27924	0.355285	1.37061e-06	0.000150349
HGH1	0.824184	-0.278961	1.39005e-06	0.000151479
YARS2	0.834405	-0.261181	1.41034e-06	0.000152686
UCK2	0.811138	-0.301981	1.45266e-06	0.000155916
NIP7	0.821981	-0.282823	1.46814e-06	0.000155916
RHOB	0.680772	-0.554756	1.47383e-06	0.000155916
NOC3L	0.829077	-0.270422	1.4787e-06	0.000155916
QSOX2	0.800679	-0.320703	1.48724e-06	0.000155916
ZNF697	0.771675	-0.373935	1.54742e-06	0.000160415
GCN1	0.835028	-0.260103	1.54953e-06	0.000160415
ANO7	0.802002	-0.318322	1.59803e-06	0.000164408
TMEM54	1.33642	0.418373	1.62847e-06	0.000166506
MRM1	0.81692	-0.291734	1.68872e-06	0.000171607
FJX1	0.672018	-0.573428	1.70105e-06	0.000171806
FAM181B	0.695039	-0.524834	1.81637e-06	0.000182341
OLA1	0.835695	-0.258951	1.84346e-06	0.000183947
FURIN	0.705773	-0.502724	1.86056e-06	0.000184541
CLP1	0.86723	-0.205514	1.89047e-06	0.000185664
RAN	0.856976	-0.222674	1.89649e-06	0.000185664
EMD	1.20097	0.264197	1.90551e-06	0.000185664
MRPL32	0.837256	-0.256259	1.95191e-06	0.000188134
POLR1B	0.808526	-0.306634	1.95592e-06	0.000188134
FAM3B	2.14156	1.09866	1.96494e-06	0.000188134
GEMIN5	0.821133	-0.284312	1.98912e-06	0.000189355
SLC25A3	0.881885	-0.181337	2.07719e-06	0.000195493
LTV1	0.818845	-0.288338	2.0772e-06	0.000195493
RILPL1	0.818135	-0.28959	2.09608e-06	0.000196155
HBQ1	0.753509	-0.408304	2.14728e-06	0.000198569
MBNL3	1.34684	0.429574	2.15435e-06	0.000198569
NOP2	0.819051	-0.287976	2.15784e-06	0.000198569
CHORDC1	0.769423	-0.378151	2.28226e-06	0.000208858
FHOD1	0.806545	-0.310172	2.42154e-06	0.000220387
PDSS1	0.812315	-0.299889	2.4476e-06	0.000221542
PAICS	0.795418	-0.330215	2.48884e-06	0.00022356
IFRD2	0.807371	-0.308696	2.4969e-06	0.00022356
ADH7	2.82684	1.49919	2.52717e-06	0.000225054
SOX2	2.51766	1.33209	2.59933e-06	0.000229077
EEF1A1	0.813897	-0.297083	2.6e-06	0.000229077
SLC26A6	0.763704	-0.388914	2.6652e-06	0.000233579
RRAS2	0.723329	-0.467276	2.74508e-06	0.000239301
HSD17B12	0.777233	-0.363582	2.75939e-06	0.000239301
OGFOD1	0.853245	-0.228968	2.81239e-06	0.000240898
PRPF19	0.874245	-0.193891	2.8169e-06	0.000240898
FKBP9	0.785381	-0.348535	2.82144e-06	0.000240898
TCEA3	1.4978	0.582843	2.90125e-06	0.000246443
UTP4	0.829894	-0.269002	3.0561e-06	0.000258271
YKT6	0.86617	-0.207277	3.12465e-06	0.000262724
MARS2	0.775591	-0.366632	3.23491e-06	0.000270622
MYO1B	0.70455	-0.505225	3.30481e-06	0.000274317
MMS19	0.838013	-0.254956	3.31221e-06	0.000274317
EEF2KMT	0.854319	-0.227153	3.34262e-06	0.000275459
TBRG4	0.865276	-0.208767	3.54272e-06	0.000290503
GABRP	2.85422	1.5131	3.57788e-06	0.000291941
CAD	0.7968	-0.327711	3.68497e-06	0.000299205
PDCD2	0.854433	-0.22696	3.73733e-06	0.000301976
PSME3	0.857795	-0.221295	3.78836e-06	0.000304546
PDIA6	0.766939	-0.382816	3.80591e-06	0.000304546
GLDC	0.516466	-0.953255	4.07194e-06	0.000324268
DCAF4	0.804675	-0.313522	4.24132e-06	0.00033614
EAF2	1.34296	0.425414	4.26571e-06	0.000336463
GART	0.844665	-0.243548	4.31079e-06	0.000338407
MAPK12	0.737746	-0.438804	4.38156e-06	0.000342341
CERS2	0.791092	-0.338082	4.5855e-06	0.000356255
EBNA1BP2	0.851933	-0.231189	4.61964e-06	0.000356255
TSC22D3	1.41674	0.502574	4.62417e-06	0.000356255
F8	1.25059	0.322611	4.69866e-06	0.000359908
PES1	0.845656	-0.241858	4.71505e-06	0.000359908
SLC25A39	0.846754	-0.239986	4.78436e-06	0.000363524
FIGN	0.764054	-0.388254	4.82873e-06	0.000364714
SERPINH1	0.73373	-0.446679	4.85797e-06	0.000364714
MAGIX	1.33776	0.419823	4.88255e-06	0.000364714
COLGALT1	0.831161	-0.2668	4.8881e-06	0.000364714
ELFN1	0.78166	-0.355388	5.16397e-06	0.00038357
SSR3	0.832459	-0.264548	5.22621e-06	0.00038646
UBL4A	1.19482	0.256793	5.34604e-06	0.000393564
GPATCH4	0.834952	-0.260234	5.47967e-06	0.000401616
TATDN1	0.821624	-0.28345	5.85661e-06	0.000427027
TGFBR1	0.760399	-0.395171	5.8808e-06	0.000427027
METTL3	0.819979	-0.28634	5.90371e-06	0.000427027
TREM1	0.688797	-0.537848	5.93727e-06	0.000427587
GRINA	0.797039	-0.327278	6.2701e-06	0.000449601
NES	0.662409	-0.594205	6.5587e-06	0.000468269
IL6	0.571295	-0.807693	6.70736e-06	0.000476827
TCP11	1.64289	0.716233	7.14209e-06	0.000504031
TAF9B	1.30143	0.380102	7.15089e-06	0.000504031
HMGA2	0.654385	-0.611789	7.29613e-06	0.000510393
FADS3	0.670025	-0.577713	7.30278e-06	0.000510393
MCAM	0.688909	-0.537614	7.40818e-06	0.000515584
PTP4A1	0.709314	-0.495504	7.4999e-06	0.000519784
SGPP1	0.700123	-0.514319	7.62412e-06	0.000526192
TGFBI	0.613579	-0.704678	7.73654e-06	0.000531734
PLAC8	1.86591	0.899876	7.90515e-06	0.000541078
C1QTNF6	0.70704	-0.500136	8.02439e-06	0.000546644
ESD	0.842041	-0.248038	8.05528e-06	0.000546644
SLC5A6	0.77552	-0.366763	8.08547e-06	0.000546644
WDR49	1.37232	0.456618	8.14228e-06	0.000548247
BASP1	0.571003	-0.808429	8.18377e-06	0.000548253
ZNF746	0.848851	-0.236417	8.24688e-06	0.000548253
MME	0.535334	-0.901488	8.25824e-06	0.000548253
SEMA6B	0.742559	-0.429423	8.27476e-06	0.000548253
NUS1	0.843308	-0.245868	8.35339e-06	0.000550889
SLC4A2	0.812926	-0.298804	8.38107e-06	0.000550889
MRTO4	0.843599	-0.24537	8.47218e-06	0.000553898
ATG4A	1.20924	0.274097	8.53471e-06	0.000553898
DYNC1I2	0.819495	-0.287194	8.57655e-06	0.000553898
TCF19	1.30516	0.384224	8.59197e-06	0.000553898
EIF3E	0.819074	-0.287934	8.59405e-06	0.000553898
BAG2	0.710655	-0.492778	8.9453e-06	0.000573126
DDX54	0.871663	-0.198157	8.96158e-06	0.000573126
DDX1	0.859711	-0.218076	9.02543e-06	0.000573135
CETN2	1.2484	0.320086	9.09118e-06	0.000573135
LRRC59	0.824582	-0.278265	9.12216e-06	0.000573135
SLC10A3	1.20637	0.270669	9.15032e-06	0.000573135
OAF	0.76899	-0.378964	9.16677e-06	0.000573135
HSPA8	0.785977	-0.34744	9.16934e-06	0.000573135
SYNDIG1	0.747118	-0.420592	1.02326e-05	0.000637193
ZNF696	0.833849	-0.262142	1.03193e-05	0.000640181
FAM168B	0.81458	-0.295872	1.04218e-05	0.000644131
CIAPIN1	0.86082	-0.216217	1.0526e-05	0.00064815
ATP6V1E2	0.798868	-0.323971	1.05889e-05	0.000649611
EFTUD2	0.870937	-0.19936	1.06995e-05	0.000653971
PDE2A	0.778074	-0.36202	1.08532e-05	0.000660927
NARS2	0.811227	-0.301822	1.11932e-05	0.000679136
PABPC4	0.83425	-0.261447	1.14073e-05	0.000689601
ZNF281	0.792989	-0.334628	1.14586e-05	0.000690186
TMEM80	1.24621	0.317552	1.16401e-05	0.000698572
SH2D5	0.689641	-0.536082	1.16963e-05	0.000699412
PWP1	0.884952	-0.17633	1.17651e-05	0.000700999
EPOP	0.73821	-0.437898	1.22225e-05	0.000725642
CX3CL1	1.70455	0.769387	1.22714e-05	0.000725939
MYC	0.614135	-0.703372	1.2598e-05	0.000742607
SBDS	0.842712	-0.246888	1.30123e-05	0.000761226
MFSD12	0.804361	-0.314084	1.30647e-05	0.000761226
EIF4B	0.830181	-0.268502	1.31482e-05	0.000761226
HPS6	0.858927	-0.219393	1.31503e-05	0.000761226
GNA12	0.81789	-0.290022	1.3182e-05	0.000761226
PCNA	1.23605	0.305732	1.31896e-05	0.000761226
DLL4	0.779129	-0.360067	1.38028e-05	0.00079385
GDI2	0.87193	-0.197715	1.41134e-05	0.000807252
LIPG	0.695919	-0.523009	1.41333e-05	0.000807252
SMTN	0.769985	-0.377097	1.42462e-05	0.000810908
NOP16	0.827396	-0.273349	1.43426e-05	0.0008136
DDX18	0.838734	-0.253715	1.45557e-05	0.00082287
SHANK3	0.792901	-0.334787	1.46095e-05	0.000823103
ACAA1	0.837327	-0.256137	1.482e-05	0.00083213
POMT2	0.838747	-0.253693	1.5258e-05	0.000853829
GLS	0.762369	-0.391438	1.55797e-05	0.000868897
CDK8	0.831461	-0.266279	1.56407e-05	0.000869089
TAZ	1.19405	0.255862	1.56881e-05	0.000869089
RASGEF1B	1.28817	0.365328	1.57493e-05	0.000869572
ZBTB7C	1.60598	0.683456	1.58188e-05	0.000870509
PROK2	0.825844	-0.276058	1.59356e-05	0.00087238
FAM222B	0.842417	-0.247393	1.59582e-05	0.00087238
FAM98A	0.864961	-0.209293	1.64887e-05	0.000898418
SIRPA	0.717075	-0.479804	1.67879e-05	0.000911722
ASF1B	1.28935	0.366648	1.69755e-05	0.000918896
E2F4	0.863412	-0.211879	1.70479e-05	0.00091981
TTC27	0.860891	-0.216097	1.71936e-05	0.00092466
RBMX2	1.16505	0.220389	1.77182e-05	0.00094979
DLG3	1.27511	0.350625	1.78859e-05	0.000955687
NR1D2	1.32946	0.410841	1.80718e-05	0.000960254
NUTF2	0.862218	-0.213876	1.80874e-05	0.000960254
LYPD5	1.43908	0.525146	1.88453e-05	0.000997297
SLC39A1	0.853966	-0.22775	1.8941e-05	0.000999168
RPLP0	0.844172	-0.244391	1.90701e-05	0.00100106
MEMO1	0.880455	-0.183678	1.90977e-05	0.00100106
ENTPD7	0.736681	-0.440889	1.95387e-05	0.00101731
PDGFA	0.732359	-0.449378	1.95612e-05	0.00101731
DFFB	0.839235	-0.252853	1.95919e-05	0.00101731
FKBP10	0.603546	-0.728466	2.01074e-05	0.00104081
DHX37	0.871274	-0.198802	2.04576e-05	0.00105564
ARHGEF28	1.30494	0.38398	2.07279e-05	0.00106627
HDGF	0.86669	-0.206411	2.09108e-05	0.00107234
DDX31	0.877841	-0.187969	2.11473e-05	0.00107903
MDFI	0.692369	-0.530386	2.11985e-05	0.00107903
NUPR1	1.50314	0.587978	2.12366e-05	0.00107903
DDX56	0.89318	-0.162977	2.13581e-05	0.00108188
AKIRIN1	0.824464	-0.278472	2.1968e-05	0.00110938
BARX1	0.566045	-0.821011	2.23383e-05	0.00112466
SCYL1	0.887213	-0.172647	2.24123e-05	0.00112496
TRAF3IP2	0.832111	-0.265153	2.27445e-05	0.00113659
PGM1	0.780304	-0.357893	2.27812e-05	0.00113659
IMPDH2	0.815016	-0.295099	2.38434e-05	0.00118601
HERC6	1.48108	0.566651	2.40044e-05	0.00119045
PTCD3	0.848448	-0.237101	2.44808e-05	0.00120968
IL1B	0.61149	-0.709598	2.45384e-05	0.00120968
PLOD3	0.772405	-0.372571	2.51394e-05	0.00123563
SLC39A6	0.765737	-0.38508	2.53889e-05	0.00124421
GGT6	1.53412	0.617412	2.55778e-05	0.00124976
COX7B	1.23068	0.29946	2.58531e-05	0.00125702
PRELID3A	0.780521	-0.35749	2.5878e-05	0.00125702
IDO1	1.99617	0.997236	2.67725e-05	0.0012944
SF3B2	0.89328	-0.162816	2.68039e-05	0.0012944
PPA1	0.830058	-0.268716	2.70704e-05	0.00130347
EVA1A	0.691232	-0.532758	2.72141e-05	0.00130659
GDAP1	0.713451	-0.487113	2.75505e-05	0.00131892
CYGB	0.704867	-0.504578	2.76504e-05	0.00131989
INTS13	0.82751	-0.273152	2.80561e-05	0.00133358
ALDH1B1	0.73988	-0.434637	2.80982e-05	0.00133358
CXCL5	0.518915	-0.946429	2.86942e-05	0.00135461
GNPNAT1	0.805575	-0.31191	2.8763e-05	0.00135461
HGS	0.822181	-0.282472	2.87867e-05	0.00135461
SSBP2	1.33337	0.415073	2.89926e-05	0.00136044
PEX5	0.84042	-0.250817	2.91043e-05	0.00136182
FSCN1	0.610837	-0.711141	2.92331e-05	0.00136332
CEACAM5	2.62605	1.39289	2.93009e-05	0.00136332
TOMM20	0.86371	-0.211382	2.9585e-05	0.00137268
BANP	0.87678	-0.189714	3.00544e-05	0.00139056
LGALS9	1.40879	0.494457	3.01746e-05	0.00139223
SEC23A	0.804597	-0.313661	3.03784e-05	0.00139775
ITGB1	0.717215	-0.479523	3.08294e-05	0.00141457
TRMT5	0.862046	-0.214164	3.1039e-05	0.0014176
SLC2A6	0.748248	-0.418412	3.10666e-05	0.0014176
NUFIP1	0.847404	-0.238878	3.13736e-05	0.00142767
SEMA5B	0.756704	-0.402199	3.15581e-05	0.00143074
CALU	0.796022	-0.329119	3.1855e-05	0.00143074
B4GAT1	0.819873	-0.286528	3.1891e-05	0.00143074
MAP4K4	0.805975	-0.311193	3.1892e-05	0.00143074
WTAP	0.866443	-0.206824	3.20419e-05	0.00143074
MARVELD1	0.735884	-0.44245	3.20444e-05	0.00143074
GABRD	0.747599	-0.419663	3.20456e-05	0.00143074
CYP4B1	2.00451	1.00325	3.28444e-05	0.00146246
NSDHL	1.18118	0.240229	3.32273e-05	0.00147292
MRPL9	0.872525	-0.196731	3.32572e-05	0.00147292
APEX1	0.851648	-0.231672	3.35305e-05	0.00148107
MXD3	1.25326	0.32568	3.42711e-05	0.00150975
SOD2	0.750898	-0.413311	3.45317e-05	0.0015172
VAT1	0.82686	-0.274285	3.48129e-05	0.00152412
PPME1	0.845771	-0.241661	3.48732e-05	0.00152412
TMEM138	0.872149	-0.197353	3.50882e-05	0.00152947
FAM120C	1.25513	0.327832	3.58291e-05	0.00155506
PPIB	0.843638	-0.245304	3.58628e-05	0.00155506
PABPC1	0.804641	-0.313583	3.59578e-05	0.0015551
SLC29A4	0.706592	-0.501052	3.61782e-05	0.00155726
SLC9A5	0.852743	-0.229817	3.61956e-05	0.00155726
ALG8	0.834037	-0.261817	3.63296e-05	0.00155897
SLC25A32	0.843284	-0.24591	3.64646e-05	0.00156072
SLC3A2	0.803378	-0.315849	3.69306e-05	0.00157659
CCND1	0.625326	-0.67732	3.71273e-05	0.00158092
MAP6D1	0.80718	-0.309037	3.76352e-05	0.00159481
MCEMP1	0.799851	-0.322197	3.76461e-05	0.00159481
COL4A1	0.692951	-0.529176	3.78237e-05	0.00159824
EIF3J	0.852161	-0.230803	3.79969e-05	0.00160148
TRMT112	0.867729	-0.204684	3.83721e-05	0.00160892
EIF2S1	0.869176	-0.20228	3.84568e-05	0.00160892
PON2	0.749502	-0.415996	3.84649e-05	0.00160892
TBC1D16	0.718242	-0.477459	3.86965e-05	0.00161453
PRTG	0.878564	-0.18678	3.91717e-05	0.00162696
SHC1	0.812913	-0.298827	3.91908e-05	0.00162696
COL13A1	0.792527	-0.335468	3.99449e-05	0.00165412
FAM102A	1.26546	0.339657	4.05444e-05	0.00167173
PHF10	0.825503	-0.276655	4.06692e-05	0.00167173
TRMT1	0.842577	-0.247119	4.08661e-05	0.00167173
ATP6AP1	1.18029	0.239138	4.09246e-05	0.00167173
CYP2F1	1.26081	0.334354	4.09636e-05	0.00167173
CCDC146	1.38028	0.464963	4.09756e-05	0.00167173
IKZF2	1.39455	0.479804	4.16576e-05	0.00169537
NOL11	0.855486	-0.225183	4.17849e-05	0.00169639
PDCD2L	0.830301	-0.268295	4.22394e-05	0.00170254
DLL1	0.664659	-0.589315	4.22733e-05	0.00170254
CDKN2D	1.25688	0.329847	4.23244e-05	0.00170254
SLC35F2	0.702092	-0.510267	4.24463e-05	0.00170254
NUP35	0.861122	-0.21571	4.24505e-05	0.00170254
ELAVL2	1.5025	0.587366	4.26177e-05	0.00170512
MTMR1	1.24281	0.313604	4.2827e-05	0.00170937
TEF	1.28727	0.364314	4.29953e-05	0.00171196
PABPC3	0.89306	-0.16317	4.34099e-05	0.00171482
COL23A1	0.734011	-0.446126	4.34139e-05	0.00171482
DDX19A	0.86936	-0.201975	4.34495e-05	0.00171482
FKBP14	0.80325	-0.316078	4.34812e-05	0.00171482
SLC46A1	0.809651	-0.304628	4.40892e-05	0.00173179
TMEM150A	0.813451	-0.297873	4.41208e-05	0.00173179
PDIA5	0.799224	-0.323327	4.56872e-05	0.00178904
GSC	0.728853	-0.456301	4.60976e-05	0.00180085
ZPR1	0.861791	-0.21459	4.63961e-05	0.00180528
LYPLA1	0.830074	-0.268687	4.64291e-05	0.00180528
TPM3	0.874819	-0.192944	4.65423e-05	0.00180545
STK32C	0.803004	-0.316522	4.76433e-05	0.00184384
YAP1	0.680611	-0.555098	4.78764e-05	0.00184854
PAPPA	0.797536	-0.326378	4.8912e-05	0.00188414
MPP6	0.787123	-0.345339	5.06933e-05	0.00194822
RPF2	0.858149	-0.220699	5.10368e-05	0.00195419
TMEM255B	0.835363	-0.259525	5.10845e-05	0.00195419
REXO4	0.8759	-0.191162	5.16011e-05	0.0019694
RASL10B	0.761901	-0.392324	5.17287e-05	0.00196973
DHRS3	1.39614	0.48144	5.19126e-05	0.00197183
EIF2B4	0.887027	-0.172951	5.20219e-05	0.00197183
B4GALNT4	0.624661	-0.678855	5.33275e-05	0.0020167
SIGMAR1	0.844156	-0.244419	5.40462e-05	0.00203923
FCRLB	0.844079	-0.244549	5.43155e-05	0.00204045
PVR	0.77703	-0.363958	5.43372e-05	0.00204045
EIF3L	0.772802	-0.371829	5.45619e-05	0.00204045
SYT12	0.68527	-0.545255	5.46922e-05	0.00204045
PLEKHG6	1.36819	0.452266	5.46944e-05	0.00204045
DCUN1D5	0.728142	-0.457708	5.58762e-05	0.00207985
CCT8	0.872806	-0.196267	5.60931e-05	0.00208324
COL4A2	0.696261	-0.522301	5.6547e-05	0.0020954
UBE2G2	0.870629	-0.19987	5.80835e-05	0.00214753
SUGT1	0.864272	-0.210443	5.86035e-05	0.00215758
DDB1	0.871916	-0.197738	5.86157e-05	0.00215758
DYSF	0.760434	-0.395106	5.94081e-05	0.0021745
PNPT1	0.840023	-0.251499	5.94321e-05	0.0021745
PITRM1	0.844598	-0.243663	5.94691e-05	0.0021745
POF1B	1.87326	0.905551	5.9731e-05	0.00217926
CCT5	0.828237	-0.271885	5.98786e-05	0.00217984
PCID2	0.857464	-0.221853	6.04277e-05	0.00219501
CCDC190	1.56969	0.650477	6.1315e-05	0.00222237
PTDSS2	0.833825	-0.262183	6.16032e-05	0.00222794
CPEB3	1.22207	0.289324	6.21904e-05	0.00224387
ZNF668	0.860881	-0.216114	6.23145e-05	0.00224387
DDX55	0.854688	-0.226531	6.2477e-05	0.00224483
TMEM43	0.832671	-0.264181	6.39624e-05	0.00228918
RPS7	0.853069	-0.229266	6.40565e-05	0.00228918
LRRN4	0.816419	-0.292618	6.41258e-05	0.00228918
SAMD14	0.874736	-0.19308	6.57629e-05	0.00234108
ROR2	0.672749	-0.57186	6.58624e-05	0.00234108
DHCR7	0.766192	-0.384222	6.60631e-05	0.00234179
RTKN2	1.33061	0.412082	6.61651e-05	0.00234179
ANAPC15	0.858333	-0.220391	6.71582e-05	0.00236998
TPD52L2	0.866754	-0.206306	6.72476e-05	0.00236998
FAM83E	1.60516	0.682718	6.79319e-05	0.00238901
B3GALT6	0.84103	-0.249771	6.82511e-05	0.00239515
THAP1	0.880236	-0.184038	6.92718e-05	0.00242403
APOBEC3D	1.35501	0.438301	6.93668e-05	0.00242403
TBXA2R	0.82703	-0.273988	6.97848e-05	0.00243351
RPL4	0.848017	-0.237835	6.99458e-05	0.002434
L1CAM	0.609915	-0.71332	7.03404e-05	0.00244144
NRBF2	0.868052	-0.204146	7.04544e-05	0.00244144
CTU2	0.862321	-0.213704	7.1421e-05	0.00245873
POLR3A	0.871781	-0.197962	7.15341e-05	0.00245873
SOCS7	0.798683	-0.324306	7.15377e-05	0.00245873
TMEM177	0.83981	-0.251865	7.15471e-05	0.00245873
APOBEC3G	1.37217	0.456461	7.20843e-05	0.00246761
RAD9B	1.20644	0.27075	7.21035e-05	0.00246761
FXN	0.842915	-0.24654	7.24158e-05	0.00247319
HEATR1	0.800919	-0.320271	7.25691e-05	0.00247332
ILDR1	1.38659	0.471541	7.27243e-05	0.00247352
NACC1	0.858775	-0.219647	7.28784e-05	0.00247368
PKD1L1	0.947058	-0.0784756	7.43336e-05	0.00251792
ZC3H15	0.826375	-0.275131	7.44969e-05	0.0025183
SPRYD7	0.858839	-0.219541	7.4999e-05	0.00252783
ZNF304	0.681	-0.554273	7.50841e-05	0.00252783
UBIAD1	0.869209	-0.202226	7.67222e-05	0.00257774
COL4A6	0.643173	-0.636722	7.70717e-05	0.00258424
TXNDC12	0.890574	-0.167193	7.82336e-05	0.0026179
NUDT15	0.847244	-0.239151	7.97195e-05	0.00266225
SLC35B4	0.846832	-0.239853	8.03963e-05	0.00267217
SUMF2	0.820531	-0.28537	8.05761e-05	0.00267217
ATP13A1	0.876373	-0.190384	8.07765e-05	0.00267217
CENPU	1.2815	0.357837	8.08061e-05	0.00267217
EDN2	1.81086	0.856678	8.08233e-05	0.00267217
VTI1B	0.886485	-0.173832	8.12342e-05	0.0026804
KCNE5	0.886021	-0.174587	8.26251e-05	0.00272088
TSHZ2	1.37546	0.459916	8.27905e-05	0.00272092
TSACC	0.848796	-0.23651	8.36664e-05	0.00274426
GPAM	0.845379	-0.242329	8.49517e-05	0.00278091
NLN	0.826985	-0.274067	8.51311e-05	0.00278128
PTX3	0.727097	-0.459779	8.56324e-05	0.00278823
VWA1	0.820213	-0.285929	8.56803e-05	0.00278823
DCLK3	0.913908	-0.129878	8.73514e-05	0.00283704
JKAMP	0.851331	-0.232207	8.7822e-05	0.00284674
CHSY1	0.809633	-0.304661	8.85415e-05	0.00286446
B3GALT4	1.25451	0.32712	8.89044e-05	0.00286774
LYAR	0.836523	-0.257524	8.89894e-05	0.00286774
SERPINI2	1.21907	0.285779	9.05617e-05	0.00291275
CLPB	0.857502	-0.221788	9.11098e-05	0.00292469
METTL8	0.844012	-0.244665	9.19623e-05	0.0029454
PDZD11	1.14628	0.196963	9.21105e-05	0.0029454
TMED3	0.856755	-0.223046	9.23148e-05	0.00294625
TP73	1.34885	0.43173	9.28861e-05	0.00295878
MTA1	0.835121	-0.259943	9.32761e-05	0.0029655
NUDCD1	0.843347	-0.245801	9.42399e-05	0.0029904
FAM122B	1.21397	0.279729	9.51715e-05	0.00300907
BEND3	0.834981	-0.260184	9.53665e-05	0.00300907
LAMB1	0.710332	-0.493435	9.53733e-05	0.00300907
HDHD5	0.856728	-0.223092	9.63227e-05	0.00302522
DESI1	0.863613	-0.211544	9.63394e-05	0.00302522
TANGO6	0.864283	-0.210425	9.64331e-05	0.00302522
ZFP69B	0.83749	-0.255856	9.69974e-05	0.00303717
SCNN1G	1.65052	0.722918	9.75905e-05	0.00304483
UBE2E1	0.844723	-0.243449	9.76094e-05	0.00304483
SRPK2	0.826321	-0.275226	9.82822e-05	0.00306005
PRSS12	1.60938	0.686504	9.85787e-05	0.00306352
FOLR3	0.738926	-0.436499	9.97136e-05	0.00309299
MAP4	0.858071	-0.220832	9.99381e-05	0.00309416
HERC5	1.40312	0.488638	0.000100932	0.00311541
KIF7	0.749649	-0.415714	0.000101166	0.00311541
RUVBL1	0.845227	-0.242589	0.000101189	0.00311541
PCYOX1	0.830205	-0.268461	0.000102346	0.00314233
ITGB3BP	1.17434	0.231854	0.000102443	0.00314233
MFSD4A	1.6354	0.709646	0.000104169	0.00318939
NMU	1.55413	0.636112	0.000104551	0.00319517
HMGN5	1.63993	0.713632	0.000105174	0.0032083
ARHGAP33	1.31617	0.396348	0.000105694	0.00321664
RASA3	0.751648	-0.411872	0.000105924	0.00321664
XPO5	0.850762	-0.233173	0.00010603	0.00321664
ZNF185	1.44013	0.5262	0.000106899	0.00323707
BLVRB	1.27435	0.349761	0.000107448	0.00324233
UFSP1	0.802981	-0.316563	0.000107464	0.00324233
AGPAT4	0.760207	-0.395536	0.000108052	0.00325414
GSN	1.25723	0.330249	0.000108523	0.00326021
ZBTB47	0.817451	-0.290796	0.000108647	0.00326021
CDC16	0.867688	-0.204752	0.000109042	0.00326265
WDR89	0.87536	-0.192051	0.000109123	0.00326265
EIF2AK4	0.837441	-0.255941	0.000111893	0.00333946
RNASEH1	0.857132	-0.222412	0.000112098	0.00333956
HLF	1.39478	0.480038	0.000113271	0.00336747
LRRC41	0.849336	-0.235593	0.000113442	0.00336747
EXPH5	1.28514	0.361924	0.000113682	0.00336858
P3H1	0.819205	-0.287704	0.000114789	0.00339384
EEF2	0.835904	-0.258591	0.000114945	0.00339384
LAMC1	0.747848	-0.419183	0.000115456	0.00340288
CBR3	1.40608	0.491677	0.000116882	0.00343372
ANGEL1	0.82756	-0.273064	0.000116917	0.00343372
RPUSD2	0.87282	-0.196244	0.000117898	0.00345638
IARS2	0.845628	-0.241905	0.000118669	0.00347234
ANKRD35	1.5444	0.627047	0.000119069	0.00347234
PSMD14	0.871151	-0.199005	0.000119071	0.00347234
LDHC	1.35664	0.440033	0.000119922	0.00349101
GNL3	0.823159	-0.280757	0.0001202	0.00349297
RAB11FIP5	0.830926	-0.267207	0.000120485	0.00349511
PLOD1	0.80894	-0.305895	0.000121068	0.00350591
RABEPK	0.862934	-0.212678	0.000121319	0.00350704
HEATR3	0.86556	-0.208294	0.000121606	0.00350786
MRPL30	0.880169	-0.184147	0.000121771	0.00350786
SNAI1	0.741244	-0.431979	0.000122069	0.00351033
EFNB3	0.745859	-0.423025	0.000122302	0.00351095
ZNF239	0.744222	-0.426195	0.000123829	0.00354861
CIAO1	0.892857	-0.163499	0.000124872	0.00356492
ZDHHC16	0.874593	-0.193317	0.000125048	0.00356492
SLC15A2	1.46987	0.555687	0.000125112	0.00356492
TRAP1	0.833188	-0.263286	0.000125259	0.00356492
APLN	0.681028	-0.554214	0.000126418	0.00359174
SERPINA10	0.929729	-0.105118	0.000127432	0.00361437
CTPS1	0.855545	-0.225085	0.000128078	0.00362647
SLC16A1	0.656855	-0.606353	0.000128474	0.00362657
ITGB3	0.767627	-0.381523	0.00012852	0.00362657
CD276	0.773957	-0.369674	0.00012891	0.0036314
TMPRSS4	1.60334	0.681085	0.0001301	0.00365653
TMEM229B	1.35384	0.437061	0.000130243	0.00365653
MEST	0.724625	-0.464693	0.000131718	0.00369167
EGFL7	0.7532	-0.408895	0.000132125	0.00369219
HENMT1	1.27018	0.345029	0.000132182	0.00369219
PIGF	0.841552	-0.248875	0.000135058	0.00376616
ACTN1	0.786393	-0.346677	0.000135783	0.00378002
UBAC2	0.89381	-0.16196	0.000137705	0.0038271
COA4	0.866209	-0.207212	0.000138075	0.00383093
SELENOS	0.875523	-0.191784	0.000139493	0.00386383
NPM1	0.860547	-0.216674	0.000139856	0.00386741
RCOR2	0.6917	-0.531782	0.000140105	0.00386782
FASTKD1	0.856286	-0.223836	0.000140543	0.00387346
VBP1	1.19344	0.255127	0.000140903	0.00387693
STAP2	1.27752	0.353343	0.000141812	0.00389548
SNX24	1.16974	0.226192	0.000142314	0.0039028
ASCC1	0.864773	-0.209606	0.000142893	0.00391219
SNX32	0.885409	-0.175585	0.000143185	0.00391372
PPM1K	1.26379	0.337757	0.000144113	0.00392654
MRPS2	0.866451	-0.206809	0.000144128	0.00392654
LHX5	0.769521	-0.377967	0.000144987	0.00394344
TMEM158	0.693419	-0.528201	0.000145716	0.0039512
LDHA	0.823847	-0.279551	0.000145749	0.0039512
DNAJC7	0.897636	-0.155798	0.000146815	0.00397242
PAX9	1.48641	0.571829	0.000147011	0.00397242
PMS2	0.841951	-0.248191	0.000148195	0.0039979
BNIP3	0.701325	-0.511844	0.00014906	0.00401467
EIF3D	0.888301	-0.17088	0.000150753	0.0040537
CRTAP	0.858145	-0.220707	0.00015131	0.00406208
TMEM106C	1.20578	0.269963	0.000153336	0.0041098
B4GALT2	0.882643	-0.180098	0.000153961	0.00411988
AIG1	0.845342	-0.242393	0.000155107	0.00414385
PYCR1	0.746924	-0.420966	0.000156622	0.00417759
CXCL2	0.591825	-0.756757	0.000157516	0.00419469
MIF	0.801887	-0.318529	0.00015854	0.00421518
RPL3	0.859015	-0.219245	0.000159528	0.00423465
SLC9B2	0.796463	-0.328322	0.000162126	0.00429672
HSP90AA1	0.849755	-0.234881	0.00016342	0.00432411
SLC4A3	0.728435	-0.457128	0.000163762	0.00432596
PPP1R14A	0.729871	-0.454287	0.000164012	0.00432596
ZMAT1	1.40037	0.485805	0.000165154	0.00434914
P4HA1	0.789149	-0.34163	0.000165442	0.0043498
SULT2B1	1.52985	0.613392	0.000165797	0.00435225
FMNL2	0.762999	-0.390248	0.000168642	0.00441991
DAPL1	1.94224	0.957719	0.000169577	0.00443739
MMP15	0.725504	-0.462944	0.000170206	0.00444683
LYRM4	0.8561	-0.224149	0.000170915	0.00445675
FARSA	0.872432	-0.196886	0.000171292	0.00445675
TRMT61A	0.875663	-0.191552	0.000171393	0.00445675
MUL1	0.834809	-0.260481	0.000172952	0.00449024
GIPC3	0.840251	-0.251108	0.000173816	0.00450243
CLMP	0.674102	-0.568962	0.000173965	0.00450243
SLC35F3	0.765871	-0.384826	0.000174656	0.00451326
PCSK1	0.757084	-0.401474	0.000175303	0.00452292
VAT1L	0.846154	-0.241008	0.000175785	0.00452832
C1QBP	0.854921	-0.226138	0.000179608	0.00461962
TIGD7	1.17804	0.236389	0.000180692	0.00463374
ADAMTS9	0.757036	-0.401566	0.000180717	0.00463374
STRAP	0.859677	-0.218133	0.00018105	0.00463377
CDK6	0.722929	-0.468074	0.000181278	0.00463377
RAB41	1.13969	0.188645	0.000184965	0.00472075
DPAGT1	0.842563	-0.247144	0.000186051	0.00473665
GRPEL1	0.871937	-0.197704	0.000186352	0.00473665
RFLNB	0.780037	-0.358385	0.000186446	0.00473665
NAE1	0.858448	-0.220197	0.000187157	0.00473719
PPIL1	0.866374	-0.206938	0.000187221	0.00473719
HHIPL1	0.798777	-0.324135	0.000187325	0.00473719
SFT2D1	0.866511	-0.206711	0.000188837	0.00476168
B4GALT3	0.87401	-0.194278	0.000188869	0.00476168
CYP4Z1	1.33946	0.421647	0.000189541	0.00477136
BCO1	1.40269	0.488196	0.000190173	0.00478
AATF	0.896979	-0.156854	0.000191586	0.00480326
NT5C3B	0.824729	-0.278009	0.000191678	0.00480326
PNP	0.840383	-0.250881	0.000192792	0.00481805
MAPKAP1	0.896854	-0.157055	0.00019285	0.00481805
NDUFA1	1.18552	0.245521	0.000193362	0.00482222
ENHO	1.39423	0.479469	0.000193796	0.00482222
PREB	0.881321	-0.182261	0.000194113	0.00482222
VDAC1	0.872476	-0.196813	0.000194181	0.00482222
MKRN2	0.85234	-0.230498	0.000194746	0.004825
NAA25	0.868452	-0.203483	0.000195145	0.004825
IGSF8	0.813807	-0.297242	0.000195167	0.004825
RRP9	0.852746	-0.229812	0.000197403	0.004873
URB2	0.844227	-0.244298	0.000197879	0.00487748
MTMR8	1.24183	0.312465	0.000198678	0.00488991
ADPRHL1	0.795362	-0.330316	0.000199302	0.00489799
NUP62CL	1.31891	0.399349	0.000200543	0.00492118
SAMHD1	1.31695	0.397202	0.00020173	0.00494297
HMBS	0.849422	-0.235447	0.000202428	0.00495276
PPP1R3B	0.752606	-0.410033	0.000203167	0.00495953
NAA60	1.1191	0.162344	0.000203304	0.00495953
AGAP3	0.858219	-0.220582	0.000204153	0.00497294
SAR1A	0.895854	-0.158664	0.000204538	0.00497498
ZNF75D	1.2055	0.269634	0.000205017	0.0049771
AVEN	0.851041	-0.2327	0.000205226	0.0049771
RPS2	0.848111	-0.237675	0.000206917	0.00500934
LRP4	0.692807	-0.529475	0.00020716	0.00500934
ARHGEF26	1.38791	0.47291	0.000207929	0.00502061
PRKAG2	0.829769	-0.269217	0.000208723	0.00502551
TPCN2	0.855721	-0.224787	0.000209376	0.00502551
ZNF319	0.837215	-0.25633	0.000209446	0.00502551
PDGFB	0.762602	-0.390997	0.000209507	0.00502551
TAF4B	0.796682	-0.327924	0.000209649	0.00502551
DDX52	0.867335	-0.205338	0.000210596	0.0050409
PSMD3	0.876082	-0.190862	0.000212615	0.00508191
POLR3G	0.792512	-0.335496	0.000213426	0.00509394
ZNHIT2	0.854205	-0.227347	0.000215378	0.00512806
NAA30	0.864244	-0.21049	0.000215501	0.00512806
IGF2R	0.80851	-0.306662	0.000215785	0.00512806
HSPH1	0.823204	-0.280677	0.0002188	0.00519228
SPRY4	0.729022	-0.455965	0.000223627	0.00529922
IRX4	0.550665	-0.860753	0.000224654	0.00530762
ECE2	0.834214	-0.261511	0.000224706	0.00530762
ARMC6	0.876839	-0.189616	0.000224943	0.00530762
RPL7	0.836427	-0.257689	0.000225769	0.00531954
CCND2	0.694494	-0.525965	0.000226569	0.00533082
XKR8	0.885305	-0.175754	0.000228602	0.00537101
POLA1	1.19953	0.262466	0.000229473	0.00538385
SLC22A31	0.837002	-0.256697	0.000230767	0.00540654
ANKRD16	0.868567	-0.20329	0.000232661	0.00544322
HPSE	1.30734	0.38663	0.000234296	0.00547374
RIBC1	1.27097	0.345928	0.000235368	0.00549103
RIPK2	0.838311	-0.254442	0.000236216	0.00550307
DLL3	0.752202	-0.410807	0.000237061	0.00550736
POMGNT1	0.864238	-0.210499	0.000237371	0.00550736
EGFLAM	0.788888	-0.342108	0.00023794	0.00550736
ALDH18A1	0.840936	-0.249932	0.000238033	0.00550736
MCUB	1.25396	0.326493	0.000238063	0.00550736
FAH	0.819843	-0.286581	0.000238717	0.0055148
KIAA1841	1.18392	0.243573	0.000239342	0.00552153
SYCP2	1.65435	0.726265	0.00024179	0.00557025
DDX10	0.843265	-0.245942	0.00024275	0.0055846
CD74	1.4721	0.557876	0.000244317	0.00561285
ICAM1	0.712248	-0.489549	0.000245127	0.00562366
SMARCD1	0.877073	-0.189232	0.000245913	0.00563389
ATP11A	0.773483	-0.370558	0.000246811	0.00564547
CDH4	0.795947	-0.329255	0.0002471	0.00564547
CHST15	0.769242	-0.378491	0.000247466	0.00564604
FAM3A	1.15991	0.214009	0.000248991	0.00567301
CHST2	0.685442	-0.544894	0.000250625	0.00570241
GTF3C3	0.870421	-0.200214	0.000251806	0.00572143
CHIC2	1.16402	0.219121	0.000256613	0.00582266
ABCE1	0.840429	-0.250803	0.000257977	0.00584012
SMC1B	1.56013	0.641663	0.000258343	0.00584012
EXOSC6	0.882566	-0.180223	0.000258897	0.00584012
EDC3	0.878471	-0.186933	0.000259134	0.00584012
TRIM46	0.826774	-0.274434	0.000259146	0.00584012
CNGB1	0.781218	-0.356203	0.000260145	0.00585467
PAEP	0.700139	-0.514287	0.000263007	0.00591106
GATAD2A	0.89128	-0.16605	0.000263479	0.00591363
RPL5	0.865532	-0.20834	0.00026432	0.00592449
KLRB1	1.33071	0.4122	0.000265364	0.00593986
CCDC153	1.22291	0.290313	0.000266048	0.00594713
CFAP161	0.91802	-0.123403	0.000267111	0.00595813
NEU3	0.861505	-0.215069	0.00026726	0.00595813
N4BP2L1	1.25926	0.332578	0.000269568	0.00599408
EXD2	0.847678	-0.238411	0.000269906	0.00599408
ACTC1	0.832165	-0.265058	0.000269958	0.00599408
PSMG1	0.856271	-0.223861	0.000273315	0.00605867
GDI1	1.15628	0.209491	0.000273599	0.00605867
ASB13	0.849903	-0.23463	0.00027593	0.00610214
TMEM74B	0.785498	-0.34832	0.000277133	0.00612057
AMMECR1L	0.872965	-0.196004	0.000278137	0.00613457
KLK11	1.88012	0.910824	0.000282409	0.00622051
ATP13A4	1.50691	0.591597	0.000283152	0.00622858
SH2B2	0.820031	-0.28625	0.000285449	0.0062708
SCD	0.717829	-0.478288	0.000285956	0.00627361
LARS2	0.836756	-0.257121	0.000286883	0.00628563
RPS3	0.840045	-0.251461	0.000288007	0.0062954
ZFP92	0.821625	-0.283449	0.000288089	0.0062954
EMP2	1.25565	0.328435	0.000289066	0.00630842
ISG20	1.28294	0.359451	0.000291214	0.00634138
XKRX	1.27697	0.352725	0.000291342	0.00634138
TFB1M	0.863981	-0.210929	0.000292985	0.00636588
PRMT1	0.863934	-0.211007	0.000293236	0.00636588
EPHB4	0.826457	-0.274988	0.000293782	0.00636938
TMEM120B	0.856842	-0.222898	0.000295357	0.00639516
TRIP13	0.818346	-0.289217	0.000297421	0.00642881
LRWD1	0.877729	-0.188152	0.000297687	0.00642881
SVIP	1.47778	0.563429	0.00030177	0.00650848
FBXL19	0.875719	-0.191459	0.000303408	0.00652951
KLF4	1.38304	0.467844	0.000303533	0.00652951
PGAM5	0.879882	-0.184618	0.000304756	0.00653595
DUOX1	1.42523	0.511193	0.000304853	0.00653595
SFXN4	0.858309	-0.220432	0.000305016	0.00653595
SLC39A13	0.839567	-0.252282	0.00030547	0.00653722
P2RX6	0.888146	-0.171131	0.000305943	0.00653889
NOL9	0.874061	-0.194194	0.000307359	0.00656069
CLNS1A	0.867312	-0.205377	0.000308	0.0065659
BTG3	1.1978	0.260383	0.000310294	0.0066063
ANO10	0.85176	-0.23148	0.000310921	0.00660925
EIF3I	0.902792	-0.147534	0.00031123	0.00660925
SCGB1A1	1.86594	0.899905	0.000312188	0.00661959
CITED2	0.788772	-0.34232	0.000312516	0.00661959
SUSD4	1.61546	0.691943	0.000313142	0.00662436
ZNF777	0.864661	-0.209793	0.000315073	0.00665671
SKI	0.828126	-0.272078	0.000319439	0.00674037
KCNK17	0.864112	-0.21071	0.000321773	0.00678098
PHB	0.870631	-0.199867	0.000322657	0.00679098
ADSL	0.866993	-0.205908	0.000324284	0.00681655
RRAGD	1.39025	0.47534	0.000324953	0.00681823
SPRED3	0.854902	-0.226169	0.000325187	0.00681823
RPL27	0.86876	-0.20297	0.000326107	0.00682403
OTUB2	0.807874	-0.307798	0.000326288	0.00682403
FAM89A	0.724913	-0.464121	0.00032749	0.00683279
OXSM	0.870998	-0.199259	0.000327532	0.00683279
RPL7L1	0.851884	-0.23127	0.000329495	0.0068651
MLNR	0.892173	-0.164605	0.000330585	0.00687916
DALRD3	0.858036	-0.22089	0.000331066	0.00688053
SACS	0.818381	-0.289156	0.000332022	0.00689174
EIF3H	0.880398	-0.183771	0.000333391	0.0069115
REXO2	0.856765	-0.223028	0.000333955	0.00691454
WNK3	1.20954	0.274464	0.00033486	0.00691697
LYVE1	0.840039	-0.251472	0.000334908	0.00691697
PPFIBP2	1.29441	0.372299	0.000337761	0.0069661
PCSK6	0.792341	-0.335807	0.000338243	0.0069661
ADAM28	1.3918	0.476957	0.000338668	0.0069661
LMBR1L	0.876462	-0.190236	0.000338969	0.0069661
ANP32A	0.872747	-0.196365	0.000341847	0.00701654
PIP4K2B	0.866672	-0.206441	0.000343125	0.00703407
ZC3HC1	0.891613	-0.165511	0.000344438	0.00705226
AGPAT5	0.825822	-0.276097	0.000344869	0.00705236
RHEBL1	1.21882	0.285482	0.000350087	0.00715024
LRCH1	0.838162	-0.2547	0.000352339	0.00718738
SCG5	0.82422	-0.278899	0.000354208	0.00721661
ANXA1	1.43152	0.517548	0.000355186	0.00722764
VGLL4	0.784929	-0.349365	0.000356205	0.00723713
ALDH3A1	1.76993	0.823689	0.000356526	0.00723713
SLC52A1	1.41882	0.504696	0.000358386	0.00726599
TMEM59L	0.796263	-0.328684	0.000360074	0.00729127
SYNCRIP	0.877269	-0.188909	0.000360718	0.0072954
DDN	0.832642	-0.264231	0.000361498	0.00730227
HYAL2	0.869215	-0.202215	0.000362152	0.00730656
NT5DC2	0.81441	-0.296172	0.000363063	0.00731603
TFPI2	0.580047	-0.785759	0.000367168	0.00738976
CAMK1G	0.877479	-0.188563	0.000370427	0.00742827
HRH2	0.799045	-0.323651	0.000370434	0.00742827
TRIOBP	1.16056	0.214819	0.000370645	0.00742827
TTC39B	1.24203	0.312705	0.000371248	0.00742827
NOVA2	0.891807	-0.165196	0.000371675	0.00742827
TYW1	0.887691	-0.17187	0.000371772	0.00742827
CD3EAP	0.852538	-0.230164	0.000372819	0.00744021
GBX2	0.793309	-0.334046	0.000374355	0.00746188
MLXIP	0.83519	-0.259824	0.000374984	0.00746543
CEMIP	0.690983	-0.533278	0.000376393	0.00748047
MRPL10	0.89915	-0.153367	0.000376643	0.00748047
PTPRN	0.892749	-0.163674	0.000378206	0.00749686
PRKAB2	0.830609	-0.267759	0.000378582	0.00749686
SLFN13	1.52307	0.606985	0.000378826	0.00749686
G0S2	0.638757	-0.646661	0.000382087	0.00754711
CCDC90B	0.861863	-0.21447	0.000382277	0.00754711
MTMR2	0.842298	-0.247597	0.000383291	0.00755662
PPIL4	0.836952	-0.256784	0.00038367	0.00755662
METAP2	0.883151	-0.179267	0.000385289	0.00757948
ZBP1	1.32772	0.408956	0.000387419	0.00761234
TTC9C	0.901683	-0.149309	0.000389047	0.00763527
SLC39A14	0.749994	-0.415049	0.00038954	0.00763591
NPTX1	0.769028	-0.378892	0.000390712	0.00764983
JAGN1	0.867212	-0.205543	0.000392808	0.00768179
PTDSS1	0.854184	-0.227381	0.000394213	0.00769715
SURF6	0.890071	-0.168008	0.000394523	0.00769715
LTBP1	0.724296	-0.465349	0.000396304	0.0077228
ETV7	1.35409	0.437322	0.00039728	0.00773272
SLC4A11	1.41893	0.504801	0.000398205	0.00774163
POP1	0.87621	-0.190651	0.000401489	0.00779633
SIGLEC8	1.23507	0.304588	0.000403277	0.00781148
CABP1	0.91324	-0.130934	0.000403672	0.00781148
EPHB6	1.39929	0.484697	0.000403684	0.00781148
SEMA3C	0.720066	-0.473799	0.000405033	0.00782095
NSUN7	1.33648	0.418435	0.000405118	0.00782095
ZP1	0.930245	-0.104317	0.000405919	0.0078241
PREP	0.86888	-0.202771	0.000406226	0.0078241
HADHA	0.898186	-0.154914	0.000407124	0.00782769
PDXP	0.865442	-0.208492	0.000407358	0.00782769
AFAP1L1	0.758662	-0.398471	0.000409596	0.00786158
SUSD5	0.788231	-0.34331	0.000410949	0.00787348
FAM111B	1.26487	0.338989	0.000411166	0.00787348
KPNA3	0.856003	-0.224312	0.000414273	0.00792381
GLRX3	0.887437	-0.172283	0.000415865	0.00794509
IPO7	0.838609	-0.253929	0.000418831	0.00799253
ZSCAN2	0.854848	-0.226261	0.000421041	0.00802546
ARSF	1.32863	0.409941	0.0004272	0.0081335
EIF5	0.861515	-0.215053	0.000429167	0.00815523
YTHDF2	0.906288	-0.141958	0.000429326	0.00815523
PMM2	0.835307	-0.259621	0.000435438	0.00826185
CEACAM6	2.08897	1.06279	0.000437643	0.00829419
CDYL2	0.78923	-0.341483	0.000438482	0.00830059
ADAMTSL4	0.675746	-0.565446	0.000441266	0.00834375
PRND	0.926141	-0.110696	0.0004427	0.00836132
GFPT2	0.70684	-0.500544	0.000443647	0.00836967
CNTLN	1.19669	0.259052	0.000446338	0.0084039
NOP58	0.885231	-0.175875	0.000447056	0.0084039
BMS1	0.895339	-0.159494	0.000447119	0.0084039
EXT2	0.84802	-0.237829	0.000447491	0.0084039
RALGPS1	1.25035	0.322336	0.000448532	0.00841391
MPHOSPH6	0.845397	-0.242298	0.000449716	0.00842658
DYNC1LI1	0.871908	-0.197753	0.000451022	0.00844149
SLC6A2	0.764815	-0.386816	0.000452671	0.00845146
GSDMB	1.32243	0.403189	0.000452967	0.00845146
ADARB2	0.815866	-0.293595	0.000453085	0.00845146
RGS20	0.768671	-0.379562	0.000454474	0.00846784
SLC25A1	0.876358	-0.190407	0.000458047	0.00852483
P3H4	0.808798	-0.306149	0.000463129	0.00860972
ASNSD1	0.887086	-0.172854	0.000464962	0.00863411
USP45	0.873518	-0.195091	0.000466693	0.00865656
OR51E1	0.868518	-0.203372	0.00046775	0.00866154
MRPS28	0.870286	-0.200439	0.000468007	0.00866154
RAB11FIP2	0.840735	-0.250277	0.000470552	0.00869011
EBP	1.20194	0.26536	0.000470601	0.00869011
TSR1	0.863343	-0.211994	0.000471753	0.00870169
TPST2	0.824901	-0.277706	0.000472379	0.00870354
PSMC1	0.838296	-0.254468	0.000474249	0.00872829
MYBBP1A	0.871045	-0.199181	0.000475423	0.00874019
METAP1D	0.844442	-0.24393	0.000477346	0.00876582
LAMA1	0.749631	-0.415748	0.00047809	0.00876975
KRT4	2.388	1.2558	0.000481915	0.00883014
USP10	0.8701	-0.200748	0.000485474	0.00888551
INTS1	0.885717	-0.175083	0.000488352	0.00892832
ST6GALNAC2	1.31934	0.399811	0.000489645	0.00894209
AGMAT	0.792989	-0.334626	0.000490727	0.00895199
UBQLN4	0.863811	-0.211212	0.000493003	0.00898361
LHX6	0.821753	-0.283223	0.000494218	0.00899585
TFEB	1.16141	0.215875	0.000496478	0.00902706
SPOCD1	0.774311	-0.369015	0.000502758	0.00913123
CDC27	0.881209	-0.182444	0.000503584	0.00913621
PPRC1	0.877823	-0.187998	0.000505518	0.00916127
ZRANB3	0.882697	-0.18001	0.000507048	0.00917896
EMC1	0.873607	-0.194944	0.000508823	0.00919522
LDHB	0.723418	-0.467099	0.000509057	0.00919522
POLG2	0.859819	-0.217895	0.000510862	0.00921777
LARGE2	0.734536	-0.445094	0.000511888	0.00922624
SLC25A5	1.18464	0.244455	0.000512988	0.00923044
KTN1	0.839488	-0.252418	0.000513236	0.00923044
RPL3L	0.853191	-0.229059	0.000515311	0.00925771
KAT2B	1.22727	0.29545	0.000517282	0.00927382
BMP6	0.767944	-0.380927	0.000517327	0.00927382
GTF3C2	0.876866	-0.189571	0.000518467	0.0092842
KRT13	2.79655	1.48365	0.000519988	0.00929444
RRP15	0.874902	-0.192807	0.00052059	0.00929444
MAPK4	0.749101	-0.416768	0.000521517	0.00929444
APOL1	1.52071	0.604745	0.000521684	0.00929444
LYPD2	2.06949	1.04927	0.000521845	0.00929444
SPACA4	1.26558	0.3398	0.000523439	0.00931283
MSRB3	0.726645	-0.460678	0.000524907	0.00932893
RPL7A	0.864881	-0.209426	0.000531304	0.00943249
CENPM	1.22177	0.288976	0.0005328	0.00944893
CTBP2	0.85166	-0.231651	0.00053785	0.00952829
UBE2O	0.873866	-0.194516	0.00053921	0.00954218
THBS3	0.831045	-0.267002	0.000544279	0.00962159
RABGAP1L	1.18097	0.239973	0.000549155	0.00968749
MEN1	0.888329	-0.170835	0.000549176	0.00968749
ENO1	0.849326	-0.235609	0.000552203	0.00973052
ZC3HAV1L	0.812058	-0.300345	0.00055349	0.00974284
COL9A3	0.732596	-0.44891	0.000556326	0.00978237
CXCL8	0.60183	-0.732573	0.000558597	0.00981189
TNFAIP6	0.725565	-0.462823	0.000564226	0.00988677
SMG5	0.879374	-0.185451	0.00056446	0.00988677
POLR1C	0.880903	-0.182945	0.000564651	0.00988677
RPAP1	0.866465	-0.206787	0.000568601	0.00994541
ZNF74	0.860385	-0.216945	0.000571273	0.00998162
MID2	1.27422	0.349617	0.000575892	0.0100517
RPUSD4	0.872753	-0.196355	0.000577033	0.010061
DNAJA1	0.857336	-0.222068	0.000581058	0.0101206
EEF1D	0.889577	-0.168808	0.000583654	0.010144
EPB41L1	1.28128	0.357581	0.000583665	0.010144
HMGB2	1.22948	0.298054	0.000584239	0.010144
MT1A	0.716681	-0.480596	0.000586295	0.0101637
TTC8	0.8436	-0.245369	0.000586601	0.0101637
SCAP	0.873172	-0.195663	0.000590308	0.0102089
RFT1	0.884007	-0.17787	0.000590727	0.0102089
UBP1	0.861126	-0.215704	0.000591373	0.0102089
ACACA	0.847545	-0.238638	0.000591676	0.0102089
BOLA3	0.87277	-0.196327	0.000595127	0.0102537
AEN	0.874383	-0.193663	0.00059551	0.0102537
DNAAF2	0.867604	-0.204891	0.000596148	0.010254
WEE1	1.2082	0.272859	0.000597686	0.0102698
CYP4X1	1.5887	0.66785	0.000599396	0.0102885
TMPRSS11A	2.10043	1.07068	0.000600712	0.0103004
FBXL18	0.850422	-0.233749	0.000603451	0.0103282
LIN54	1.17849	0.236945	0.000603579	0.0103282
UBA7	1.29611	0.374193	0.000605137	0.0103442
CHPF	0.798788	-0.324115	0.000606506	0.0103569
WDR76	1.20689	0.271291	0.000608046	0.0103725
TAF1A	0.842007	-0.248096	0.000609382	0.0103761
ALG1L	1.4407	0.526769	0.000609509	0.0103761
WDR27	0.846237	-0.240866	0.000611778	0.010404
SMIM5	1.32663	0.407771	0.000615014	0.0104472
TMEM242	0.869937	-0.201017	0.000615582	0.0104472
ANKRD52	0.845803	-0.241607	0.000616346	0.0104495
TIFA	1.19608	0.258309	0.000618928	0.0104792
ISG20L2	0.889938	-0.168224	0.000619366	0.0104792
FUT2	1.41837	0.504236	0.000620578	0.010489
GPN1	0.903456	-0.146475	0.000623093	0.0105208
CERCAM	0.770604	-0.375938	0.00062568	0.0105537
CYP4F3	1.55571	0.63757	0.000627168	0.0105681
IKBIP	0.836086	-0.258276	0.000628803	0.0105849
ZNHIT3	0.907834	-0.1395	0.000634017	0.0106618
CAMK1D	1.35051	0.4335	0.000637379	0.0107018
ARID3A	0.79961	-0.322631	0.000638306	0.0107018
GUSB	1.19215	0.25356	0.000638636	0.0107018
FKBP7	0.808814	-0.30612	0.000639559	0.0107018
PRRG1	0.757044	-0.401552	0.00063963	0.0107018
SLC6A1	0.906901	-0.140983	0.000640766	0.01071
FBN2	0.64969	-0.622176	0.000642996	0.0107365
LSM12	0.881398	-0.182134	0.00064606	0.0107768
SLC27A4	0.855555	-0.225067	0.000650778	0.0108446
DSN1	1.17099	0.227727	0.000651948	0.0108531
NAXD	0.876181	-0.190698	0.000655082	0.0108944
ZBED4	0.858356	-0.220353	0.000656861	0.010913
CAMKK2	0.889157	-0.169491	0.000658779	0.0109339
LIG3	0.873009	-0.195931	0.000663087	0.0109944
NSUN2	0.8489	-0.236333	0.00066395	0.0109977
TXNDC9	0.892774	-0.163633	0.000674679	0.0111642
HDAC8	1.1185	0.161563	0.000680792	0.0112541
PA2G4	0.901426	-0.149719	0.000684529	0.0113046
BCL7A	0.815608	-0.294052	0.000689634	0.0113776
ENPEP	0.823998	-0.279288	0.000691545	0.0113978
HADH	1.18659	0.246817	0.000694623	0.0114371
HCN2	0.858194	-0.220624	0.000697373	0.011471
TMPRSS11B	1.64773	0.72048	0.00069815	0.0114724
NFYA	0.859265	-0.218825	0.000699612	0.011485
TRNT1	0.853483	-0.228566	0.000700591	0.0114897
SHISA3	0.83197	-0.265396	0.000702663	0.0115123
GRAMD1C	1.27347	0.348767	0.00070601	0.011537
SF3B1	0.866695	-0.206404	0.00070626	0.011537
RPS17	0.862965	-0.212626	0.000706262	0.011537
PFKM	0.796972	-0.327399	0.000709037	0.0115709
NAMPT	0.793288	-0.334083	0.000710083	0.0115766
RHBDL3	1.31867	0.399089	0.000712793	0.0116051
SRSF12	0.829878	-0.269029	0.000713235	0.0116051
PPP2R1B	0.849383	-0.235513	0.00071492	0.0116211
SLC9A9	1.37672	0.461235	0.000719223	0.0116796
ANKRD30BL	0.97113	-0.0422635	0.000727422	0.0118007
SNX17	0.896943	-0.156911	0.000728102	0.0118007
SEC23IP	0.867086	-0.205752	0.000731508	0.0118443
MPHOSPH10	0.889572	-0.168817	0.000732887	0.0118484
CPA6	1.40824	0.493892	0.000733196	0.0118484
WDR5	0.881451	-0.182048	0.000735242	0.0118628
ZNF598	0.88132	-0.182262	0.000735702	0.0118628
PUM3	0.853437	-0.228643	0.000736234	0.0118628
AASDHPPT	0.844666	-0.243547	0.000737889	0.0118778
ELP2	0.88719	-0.172685	0.000738596	0.0118778
ESM1	0.712751	-0.488529	0.000740573	0.011898
PRSS36	1.2544	0.326996	0.000741436	0.0119003
ANKRD39	0.883942	-0.177976	0.00074759	0.0119777
EIF3A	0.82164	-0.283421	0.000748028	0.0119777
DEF6	1.17365	0.231006	0.000748428	0.0119777
MUS81	0.902458	-0.148068	0.000749844	0.0119888
SEC61G	0.847238	-0.239161	0.000756505	0.0120837
TBP	0.879255	-0.185646	0.000759334	0.0121048
CEBPZ	0.881732	-0.181587	0.000759408	0.0121048
PTRHD1	0.874948	-0.192731	0.000760023	0.0121048
B9D2	1.19518	0.257226	0.000763175	0.0121372
NCKAP5L	0.836014	-0.258401	0.000763519	0.0121372
RBM19	0.885815	-0.174922	0.00076536	0.0121548
PADI1	1.65001	0.722479	0.000767043	0.0121698
UBE2Q2	0.850904	-0.232931	0.000772531	0.0122402
PLEKHG7	1.23837	0.308442	0.000773264	0.0122402
FHL3	0.843271	-0.245931	0.000773692	0.0122402
VWA8	0.847243	-0.239153	0.000774733	0.0122449
TMSB15A	1.6338	0.708231	0.000776635	0.0122633
SELENOV	0.913027	-0.13127	0.000779079	0.0122902
ALG3	0.870342	-0.200345	0.000786442	0.0123869
PITX1	1.4334	0.519446	0.000786709	0.0123869
CNIH2	1.30743	0.38673	0.000789572	0.0124202
MAP7D3	0.797799	-0.325903	0.000790452	0.0124222
RNF113A	1.12917	0.175268	0.00079144	0.012426
HSF1	0.892068	-0.164774	0.000793735	0.0124502
NUP37	0.883719	-0.17834	0.00079693	0.0124885
FAM43B	0.853693	-0.228211	0.000798964	0.0124972
ABCA13	1.48878	0.574131	0.000799559	0.0124972
PLEKHB2	0.880821	-0.183078	0.000799751	0.0124972
MTIF2	0.895917	-0.158563	0.00080327	0.0125404
OPN3	0.780347	-0.357812	0.000809235	0.0126167
MAP3K20	0.829083	-0.270412	0.000810769	0.0126167
THEM4	0.837284	-0.256211	0.000811124	0.0126167
2022-03-01	0.806695	-0.309906	0.000811783	0.0126167
MPV17	0.88705	-0.172913	0.000811965	0.0126167
STK32A	0.864481	-0.210093	0.000817335	0.0126882
GALNT1	0.801327	-0.319537	0.000821116	0.012735
NCSTN	0.855934	-0.224429	0.000823603	0.0127616
GRIK3	0.878961	-0.18613	0.000826671	0.0127972
ARHGAP42	0.77703	-0.363958	0.000829751	0.0128329
ZFP3	1.24929	0.321105	0.000835044	0.0129027
HOXC12	0.774833	-0.368043	0.000837685	0.0129314
TMEM185A	1.15322	0.205664	0.000840335	0.0129391
EGLN1	0.860287	-0.21711	0.000841879	0.0129391
SLC30A10	0.901162	-0.150141	0.000842048	0.0129391
TFB2M	0.871322	-0.198722	0.00084216	0.0129391
ELOA	0.878939	-0.186166	0.000842222	0.0129391
TMEM185B	0.853317	-0.228847	0.00084287	0.0129391
FLAD1	0.897108	-0.156646	0.000845969	0.0129642
KIFC3	0.77693	-0.364143	0.000846332	0.0129642
ABCA7	1.23281	0.301947	0.000846852	0.0129642
CYP27B1	0.801889	-0.318526	0.0008499	0.0129988
BEGAIN	0.832081	-0.265204	0.000851598	0.0130128
CENPC	1.16615	0.221755	0.000853586	0.0130311
AMD1	0.870185	-0.200605	0.000858424	0.0130902
GOPC	0.854357	-0.22709	0.000859031	0.0130902
ADGRG3	0.804652	-0.313562	0.000860069	0.0130939
SLC8A3	0.922257	-0.11676	0.000871494	0.0132557
LAPTM4B	0.806212	-0.310768	0.000874381	0.0132874
IL17C	0.842162	-0.247831	0.000878819	0.0133213
FOXK1	0.835309	-0.259618	0.000878954	0.0133213
TMEM248	0.905469	-0.143262	0.000879135	0.0133213
SEC14L4	0.794482	-0.331913	0.00087983	0.0133213
PLPP2	1.26124	0.334845	0.000880859	0.0133247
SLC22A3	0.66378	-0.591223	0.000887371	0.013411
RPP40	0.845543	-0.242051	0.000890182	0.0134344
RPTOR	0.882638	-0.180106	0.000890547	0.0134344
MAP7	0.811793	-0.300816	0.000892458	0.013451
IFI27	1.41564	0.501456	0.000895781	0.0134888
TUBB6	0.726612	-0.460742	0.000896739	0.013491
TPT1	0.867273	-0.205441	0.000898425	0.0135017
SERPINB11	1.44461	0.530677	0.000899078	0.0135017
BATF	1.36414	0.447992	0.000905901	0.0135918
CMYA5	1.26029	0.333759	0.000908232	0.0136144
B4GALNT2	0.781132	-0.356361	0.000911841	0.0136473
CRKL	0.858428	-0.220231	0.000912075	0.0136473
HIC2	0.846654	-0.240156	0.000913085	0.0136501
FBXL2	0.819567	-0.287066	0.000914729	0.0136589
NDUFC1	1.13709	0.185345	0.000915324	0.0136589
CLTCL1	0.817513	-0.290686	0.000919828	0.0137138
PYGL	0.721626	-0.470677	0.000932381	0.0138885
FOXP3	1.22939	0.297948	0.000940316	0.0139941
IMPAD1	0.866753	-0.206308	0.00094612	0.0140678
MRPL3	0.87929	-0.185588	0.000947893	0.0140815
SH3GLB2	1.15439	0.207133	0.000951799	0.0141269
METTL7A	1.46966	0.555479	0.000953171	0.0141346
INVS	0.884824	-0.176537	0.000955372	0.0141545
LHFPL1	1.19011	0.251096	0.000958651	0.0141904
KNSTRN	0.870023	-0.200875	0.000961141	0.0142146
PTPRM	0.746305	-0.422163	0.000962434	0.014221
BARD1	1.20482	0.268822	0.000966706	0.0142714
LZTR1	0.886676	-0.173522	0.000968203	0.0142808
DDIAS	0.832063	-0.265235	0.000970322	0.0142848
NRARP	0.761985	-0.392166	0.000970892	0.0142848
PHB2	0.87937	-0.185458	0.000971062	0.0142848
CTNNB1	0.829354	-0.269941	0.00097525	0.0143337
GRWD1	0.894504	-0.16084	0.000978195	0.0143642
MRPL18	0.883067	-0.179405	0.000980298	0.0143823
LIMS1	0.857397	-0.221964	0.000990389	0.0144983
UBXN11	1.21832	0.284891	0.000990571	0.0144983
URB1	0.837321	-0.256146	0.000990825	0.0144983
RSAD2	1.46849	0.55433	0.000992587	0.0145064
ABHD12	1.13909	0.187878	0.000993134	0.0145064
IRX5	1.40204	0.487529	0.000994133	0.0145082
TERT	0.822928	-0.281163	0.00100023	0.0145608
PIEZO1	0.843296	-0.245889	0.00100026	0.0145608
DHDH	1.29209	0.369707	0.00100037	0.0145608
PER1	1.26592	0.340189	0.00100752	0.0146511
TFAP2C	1.27984	0.355969	0.00100835	0.0146511
APLNR	0.772449	-0.372489	0.00101481	0.0147246
COA7	0.867726	-0.204688	0.00101519	0.0147246
NOP14	0.875326	-0.192108	0.00101855	0.0147605
DPYSL4	0.802351	-0.317695	0.00102101	0.0147832
ACAN	0.86316	-0.2123	0.0010249	0.0148266
DNAJC11	0.841897	-0.248284	0.0010266	0.0148382
TDG	0.874359	-0.193702	0.0010296	0.0148686
KNOP1	0.886531	-0.173757	0.0010305	0.0148686
SF3A3	0.906358	-0.141847	0.00103528	0.0149246
CSPG4	0.725763	-0.46243	0.00103788	0.0149491
MPP3	0.834218	-0.261503	0.00104815	0.015084
OSBPL5	0.804016	-0.314704	0.0010495	0.0150901
DPF2	0.898748	-0.154011	0.00105656	0.0151785
NPR2	0.773464	-0.370594	0.00105917	0.0152029
CCDC60	1.49981	0.584783	0.00107258	0.015382
IGF1R	0.782206	-0.35438	0.00107562	0.0154123
SIN3B	0.864424	-0.210189	0.00107845	0.0154395
ADCY1	0.834335	-0.261301	0.00107942	0.0154401
LUZP1	0.840797	-0.250171	0.00108245	0.0154617
SNAPC4	0.893013	-0.163247	0.0010828	0.0154617
PDCD7	0.89604	-0.158365	0.00108766	0.0155177
GABRE	1.47088	0.556677	0.00109233	0.0155709
FBXO17	0.740751	-0.432939	0.0010951	0.0155841
INTS8	0.879602	-0.185077	0.00109598	0.0155841
ATIC	0.863512	-0.211712	0.00109695	0.0155841
TTC7B	0.861489	-0.215096	0.00109702	0.0155841
PSKH1	0.867923	-0.20436	0.00109998	0.0156128
SH2D4A	1.23524	0.304787	0.00110096	0.0156133
COPA	0.86546	-0.208461	0.00110333	0.0156335
LMO4	1.26686	0.341254	0.00110647	0.0156646
MRPS21	0.815879	-0.293573	0.00110953	0.0156945
IFITM10	1.28086	0.357114	0.00111532	0.015763
GTF2A2	0.888967	-0.169798	0.00112097	0.0158249
CSF2	0.759845	-0.396223	0.00112277	0.0158249
RPL12	0.869852	-0.201158	0.00112293	0.0158249
PRAME	0.571464	-0.807266	0.00112436	0.0158249
PDCD5	0.872007	-0.197589	0.00112448	0.0158249
PTPN6	1.14708	0.197969	0.00112576	0.0158294
DOLK	0.8899	-0.168285	0.00112705	0.0158334
POLR3H	0.893734	-0.162082	0.00112795	0.0158334
UBE3C	0.856801	-0.222967	0.00113071	0.0158587
SEC13	0.882099	-0.180987	0.00113437	0.0158965
DCUN1D3	0.873205	-0.195608	0.0011355	0.0158989
SLC9A6	1.15599	0.209134	0.0011394	0.0159268
TSPAN11	0.793366	-0.333942	0.00113975	0.0159268
BRIP1	1.19325	0.254894	0.00114037	0.0159268
KCTD21	0.875599	-0.191658	0.0011445	0.0159436
CEACAM7	1.89422	0.921607	0.00114456	0.0159436
TLR3	1.28	0.356145	0.00114465	0.0159436
ZMYND15	1.21433	0.280162	0.00114563	0.0159436
ZNF93	0.78113	-0.356366	0.00114639	0.0159436
FMO3	1.59747	0.675791	0.00114892	0.0159653
EEF1B2	0.879815	-0.184728	0.00115131	0.0159851
MTFMT	0.897262	-0.156399	0.00115876	0.0160751
USP14	0.871205	-0.198916	0.00115979	0.0160759
LIPE	1.21791	0.284411	0.00116562	0.0161432
DPH3	0.888435	-0.170661	0.00117042	0.0161962
DLX3	0.699061	-0.51651	0.00118217	0.016321
ACOX2	0.817891	-0.290019	0.00118349	0.016321
TMEM69	0.885007	-0.176239	0.0011835	0.016321
GALNS	0.850908	-0.232926	0.0011838	0.016321
RTP4	1.38897	0.474017	0.00118436	0.016321
TLR5	1.31716	0.397426	0.00118611	0.0163291
INHA	0.764972	-0.38652	0.00118693	0.0163291
NUDT5	0.900634	-0.150987	0.00119435	0.0164156
CC2D1A	1.13421	0.18169	0.00119814	0.0164156
TOR1AIP2	0.898791	-0.153943	0.00119831	0.0164156
ADAM12	0.737131	-0.440007	0.00119863	0.0164156
RFPL2	0.944223	-0.0828004	0.0011996	0.0164156
TEX10	0.88858	-0.170426	0.0012007	0.0164156
BRCC3	1.19408	0.255904	0.00120094	0.0164156
SKAP1	1.34119	0.423513	0.00120114	0.0164156
CYP2C18	1.47148	0.55727	0.00120647	0.0164748
PEX26	0.896876	-0.15702	0.00121257	0.0165445
TGS1	0.870627	-0.199873	0.00121792	0.0165962
SLC6A11	0.703562	-0.507251	0.00121836	0.0165962
PSEN2	0.820169	-0.286007	0.00122231	0.0166232
PLEKHA8	0.874885	-0.192834	0.00122235	0.0166232
LHX1	0.794219	-0.332391	0.00122423	0.0166351
PRKCA	0.784947	-0.349333	0.00122649	0.0166521
USP36	0.870784	-0.199614	0.00122951	0.0166794
SOX18	0.780701	-0.357159	0.00124528	0.0168753
SPTLC1	0.820107	-0.286117	0.00124598	0.0168753
EIF2A	0.885589	-0.17529	0.00124841	0.0168943
SPTBN1	0.841729	-0.248571	0.00125425	0.0169595
SIDT1	1.31646	0.396665	0.00125748	0.0169763
TNF	0.751322	-0.412496	0.00125754	0.0169763
GALNT2	0.831705	-0.265857	0.00125948	0.0169886
ARHGAP22	0.825641	-0.276413	0.00126187	0.017007
PDIK1L	1.18384	0.243475	0.00126741	0.0170598
SETD6	0.878322	-0.187179	0.00126815	0.0170598
CLEC2D	1.21125	0.276493	0.00126887	0.0170598
PTPN12	0.86004	-0.217524	0.00127016	0.0170632
LANCL2	0.85782	-0.221253	0.00127433	0.0171054
HIGD1A	0.857461	-0.221857	0.0012764	0.0171129
PCDH12	0.854631	-0.226627	0.00127696	0.0171129
MAN1B1	0.896913	-0.15696	0.00127811	0.0171145
RGS1	1.40426	0.489811	0.00128256	0.0171307
IFI44	1.42782	0.513819	0.00128343	0.0171307
RAVER1	0.806027	-0.3111	0.00128475	0.0171307
ARHGAP4	1.29562	0.373639	0.0012853	0.0171307
EXTL1	0.924379	-0.113444	0.00128575	0.0171307
LIX1L	0.832553	-0.264385	0.00128582	0.0171307
GTF2H5	0.88512	-0.176055	0.00128787	0.0171307
TLR1	1.21869	0.285327	0.00128827	0.0171307
ZNF541	1.44909	0.535143	0.00128863	0.0171307
TNPO3	0.881765	-0.181533	0.00129037	0.0171401
APOBEC3F	1.20095	0.264181	0.00130148	0.0172652
NCDN	0.869596	-0.201583	0.00130188	0.0172652
VAMP7	1.17194	0.228903	0.001308	0.0173325
LAMTOR1	0.901125	-0.150201	0.00131335	0.0173857
MEIS1	1.33121	0.412741	0.00131453	0.0173857
MRPS23	0.897493	-0.156027	0.00131516	0.0173857
ASB12	1.1632	0.218099	0.00131721	0.0173989
IDS	1.2154	0.281431	0.00132322	0.0174644
FAAH2	1.28434	0.36103	0.00132563	0.017477
CAV1	0.707396	-0.499411	0.00132628	0.017477
TRUB1	0.839449	-0.252486	0.00132861	0.0174937
CBX7	1.20942	0.274318	0.00133462	0.0175588
CYP3A4	1.0975	0.134223	0.00133907	0.0176035
NCBP2	0.881106	-0.182613	0.00134167	0.0176237
TMED2	0.885768	-0.175	0.00135044	0.0177248
PANK2	1.11177	0.152863	0.00135814	0.0178102
UTP23	0.874288	-0.193819	0.0013591	0.0178102
KCNF1	0.841894	-0.24829	0.00136818	0.0179022
RPUSD3	0.891376	-0.165893	0.00136863	0.0179022
DSG2	0.774152	-0.369312	0.00137027	0.0179022
ZNF7	0.901469	-0.14965	0.00137049	0.0179022
SLC19A3	0.852634	-0.230002	0.00137152	0.0179022
COL5A3	0.750103	-0.414839	0.00137375	0.0179171
GABBR2	0.857888	-0.221139	0.00137999	0.0179844
PDK1	0.860032	-0.217538	0.00138203	0.0179856
MLEC	0.849184	-0.23585	0.00138361	0.0179856
TMEM147	0.87554	-0.191755	0.00138421	0.0179856
COL5A1	0.693893	-0.527215	0.00138568	0.0179856
RPL14	0.851919	-0.231211	0.00138613	0.0179856
GPR6	0.982244	-0.0258473	0.0013866	0.0179856
SLC15A4	0.886847	-0.173243	0.00139029	0.0180193
ZFP82	0.826413	-0.275066	0.00139337	0.0180224
HSPA12A	0.799792	-0.322304	0.00139356	0.0180224
CFAP54	1.14581	0.196373	0.00139379	0.0180224
RSL24D1	0.884737	-0.17668	0.00140111	0.018103
AQP9	0.759089	-0.397658	0.00140707	0.0181657
CYLD	1.156	0.209137	0.00140994	0.0181667
INPPL1	0.843276	-0.245923	0.00141043	0.0181667
PIP5K1A	0.850749	-0.233194	0.00141043	0.0181667
KIAA1211L	1.31492	0.394975	0.00141346	0.0181916
RHOQ	0.843689	-0.245216	0.00141694	0.0182222
MYH14	1.3809	0.46561	0.00141962	0.0182425
FUNDC2	1.12751	0.173143	0.00142236	0.0182635
SP140	1.2479	0.319498	0.00142772	0.0183088
UCP2	1.28119	0.357484	0.00142809	0.0183088
ARRB2	1.1551	0.208018	0.00143182	0.0183423
CFAP47	1.1507	0.202508	0.00143428	0.0183597
CEACAM1	1.40765	0.493285	0.00143557	0.0183619
MS4A10	0.966562	-0.049066	0.00143982	0.0184022
JUND	1.18807	0.248616	0.00144284	0.0184265
ARL10	0.838517	-0.254089	0.00144664	0.0184464
PSMD12	0.895967	-0.158483	0.00144755	0.0184464
RHOXF1	1.20353	0.267276	0.00144774	0.0184464
APCDD1L	0.781969	-0.354816	0.00144934	0.0184526
CHMP4B	1.11475	0.156724	0.00145319	0.0184874
DHX16	0.885996	-0.174628	0.00145579	0.0185064
FKBP4	0.868103	-0.204062	0.00146118	0.018549
STAG2	1.16995	0.226441	0.00146162	0.018549
FAM216A	0.851229	-0.23238	0.00146254	0.018549
LSS	0.846008	-0.241256	0.00146363	0.018549
FN1	0.632187	-0.661578	0.00146535	0.0185566
GALNT18	0.761028	-0.393979	0.00147127	0.0186174
MCM3AP	0.875277	-0.192189	0.00147537	0.0186549
MED17	0.875382	-0.192015	0.00148485	0.0187605
STYK1	1.24705	0.318519	0.00148697	0.018773
SAMD4A	0.808181	-0.30725	0.00149607	0.0188732
GALR1	0.982956	-0.0248019	0.00149719	0.0188732
SLC37A3	0.87393	-0.194411	0.00150885	0.0190057
CYP26B1	0.778948	-0.3604	0.00151136	0.0190229
FGL1	0.81547	-0.294297	0.00151459	0.0190459
PPM1F	0.869901	-0.201076	0.00151548	0.0190459
DIABLO	0.894091	-0.161506	0.00152038	0.0190929
CD27	1.34523	0.427848	0.00152223	0.0191016
EGFR	0.725348	-0.463255	0.00152654	0.0191178
POLR2G	0.909342	-0.137106	0.00152679	0.0191178
DAPP1	1.29323	0.370976	0.00152698	0.0191178
UNC45A	0.886007	-0.17461	0.00152981	0.0191388
EPAS1	0.795002	-0.330969	0.00153653	0.0191929
ARPC1B	0.857139	-0.222399	0.00153786	0.0191929
RPS25	0.870261	-0.20048	0.0015381	0.0191929
ZCCHC24	0.811486	-0.301362	0.00153877	0.0191929
ESYT1	0.880928	-0.182904	0.00154149	0.0192124
ADO	0.901183	-0.150108	0.00154318	0.0192164
PRELID1	0.899924	-0.152125	0.00154413	0.0192164
MMP16	0.863758	-0.211301	0.00154753	0.0192443
ZNF391	0.827556	-0.273072	0.00154914	0.0192498
STARD3NL	0.830118	-0.268611	0.00155034	0.0192502
KAT5	0.882944	-0.179607	0.00155303	0.0192692
G3BP1	0.89254	-0.164011	0.00155499	0.019279
ATXN7L3	0.889372	-0.169141	0.00156545	0.0193942
LANCL3	1.17596	0.23384	0.0015675	0.0194052
NPW	0.677962	-0.560723	0.00157328	0.0194621
COPS2	0.877926	-0.187828	0.00157904	0.0195188
SPRYD3	0.900419	-0.151332	0.00158332	0.0195571
TMEM123	0.767307	-0.382124	0.00158826	0.0195917
TTC22	1.29786	0.376132	0.00158849	0.0195917
FEZ1	0.759134	-0.397573	0.00159697	0.0196817
FNDC4	0.781037	-0.356538	0.00160374	0.019736
OXSR1	0.860197	-0.217261	0.00160376	0.019736
ADCY3	0.838321	-0.254425	0.00161081	0.0198081
PITPNM3	1.26244	0.336212	0.00161204	0.0198085
MAP2K1	0.876606	-0.189999	0.00161857	0.0198739
RARB	1.39852	0.483906	0.00163275	0.0200333
PCDHB11	0.822277	-0.282304	0.00163824	0.0200832
ODF2	0.886788	-0.173339	0.00164103	0.0200832
DDX20	0.894816	-0.160338	0.0016415	0.0200832
TEX9	1.22801	0.296324	0.00164167	0.0200832
METTL2A	0.902157	-0.148549	0.00164445	0.0200913
PAQR5	0.756729	-0.402152	0.00164476	0.0200913
ILF2	0.893793	-0.161988	0.00165233	0.0201689
SCN5A	0.877874	-0.187914	0.00165653	0.0202053
TRIM65	0.880221	-0.184063	0.00165827	0.0202116
SPX	0.877547	-0.188452	0.00166397	0.0202661
PTN	1.70923	0.77335	0.00166648	0.0202818
CWC22	0.878932	-0.186176	0.00167675	0.0203918
RPL19	0.884248	-0.177476	0.00167832	0.0203959
AGPS	0.859829	-0.217879	0.0016909	0.0205338
MEF2D	0.879028	-0.186019	0.00169939	0.0206218
XRCC1	1.13227	0.179221	0.00170158	0.0206332
SH2D1A	1.29324	0.370987	0.00171504	0.0207763
PFKFB4	0.805565	-0.311928	0.00171705	0.0207763
FSD1	0.832692	-0.264145	0.00171717	0.0207763
PTPN11	0.85332	-0.228842	0.00172152	0.0207763
SUPT7L	0.901332	-0.14987	0.00172164	0.0207763
THSD1	0.748415	-0.41809	0.00172232	0.0207763
HIPK4	0.949333	-0.075014	0.00172319	0.0207763
MOGS	0.893566	-0.162354	0.00172342	0.0207763
ADARB1	0.839883	-0.251739	0.00173468	0.0208777
MRPL33	0.883918	-0.178015	0.00173633	0.0208777
PKP2	0.731811	-0.450457	0.00173788	0.0208777
DNAJC2	0.888007	-0.171357	0.00173932	0.0208777
MTX1	0.902594	-0.14785	0.00173965	0.0208777
RTKN	0.871073	-0.199135	0.00174008	0.0208777
ELOVL3	0.729454	-0.455112	0.00174092	0.0208777
HLA-DPB1	1.3907	0.475806	0.00174269	0.0208777
KATNBL1	0.888638	-0.170333	0.00174317	0.0208777
CCDC47	0.865154	-0.208971	0.00174748	0.0209142
DYNLT3	1.26475	0.338853	0.00175156	0.0209463
VEGFC	0.745438	-0.423841	0.00175269	0.0209463
SPAG17	1.30565	0.384771	0.00175935	0.0210108
ZC3H14	0.881352	-0.18221	0.00178497	0.0213013
KHNYN	0.859409	-0.218583	0.00178628	0.0213016
TH	0.797581	-0.326296	0.00178797	0.0213065
AIFM3	0.841067	-0.249707	0.00179256	0.0213458
SELENOF	0.901643	-0.149371	0.00179392	0.0213467
XIAP	1.15619	0.209382	0.00179557	0.0213509
DHX30	0.889463	-0.168994	0.00179715	0.0213543
ERCC3	0.89915	-0.153366	0.00179903	0.0213614
SFRP4	1.82233	0.865787	0.0018015	0.0213754
EAF1	0.868182	-0.20393	0.00180285	0.0213761
SLC7A6	0.854296	-0.227193	0.00180888	0.0214323
ILF3	0.892102	-0.164719	0.00181323	0.0214684
TMEM181	0.849767	-0.234862	0.00181955	0.0215151
ANKRD27	0.867493	-0.205076	0.00181977	0.0215151
IGFN1	0.901223	-0.150044	0.00182497	0.0215612
SYT16	0.929415	-0.105605	0.00182691	0.0215687
TESK2	1.2094	0.274295	0.0018325	0.0215843
SLC38A7	0.885972	-0.174668	0.00183319	0.0215843
XPR1	0.823796	-0.279641	0.00183377	0.0215843
TLL2	0.815348	-0.294511	0.0018343	0.0215843
ECI2	0.75453	-0.40635	0.00183474	0.0215843
SSBP3	1.17894	0.237491	0.00183793	0.0216064
IDH3A	0.830597	-0.26778	0.00184059	0.0216223
LAMP3	1.36593	0.44988	0.0018476	0.0216893
FOXC2	0.711223	-0.491625	0.00184935	0.0216945
PFDN2	0.889776	-0.168486	0.00185416	0.0217213
KLHL36	0.867426	-0.205188	0.00185442	0.0217213
HIF1A	0.809304	-0.305247	0.00185557	0.0217213
KEL	1.24679	0.318214	0.00185947	0.0217515
ST3GAL2	0.862061	-0.214138	0.00186346	0.0217829
ZKSCAN5	0.913204	-0.130991	0.00187237	0.0218685
YDJC	0.878375	-0.18709	0.00187343	0.0218685
SCFD1	0.898385	-0.154595	0.00188354	0.0219711
SLC35F1	0.920721	-0.119164	0.00188916	0.0220211
TM6SF2	0.887066	-0.172887	0.00190478	0.0221876
KDR	0.799886	-0.322134	0.00191129	0.0222454
RNPEP	0.895509	-0.15922	0.00191243	0.0222454
DDX28	0.893989	-0.161671	0.00191813	0.0222961
ROBO4	0.844098	-0.244518	0.00192245	0.0223109
CNFN	1.5723	0.65288	0.00192356	0.0223109
ABL2	0.87882	-0.186361	0.00192404	0.0223109
ADAMTS8	0.856629	-0.223257	0.00192479	0.0223109
AZI2	0.864479	-0.210097	0.00192935	0.0223481
PROZ	0.906121	-0.142225	0.00193123	0.0223542
CYP51A1	0.829911	-0.268972	0.00193666	0.0223937
VPS51	0.883783	-0.178236	0.00193734	0.0223937
ADAMTS3	0.873505	-0.195112	0.00194062	0.0224159
TRABD	0.895299	-0.159558	0.00194279	0.0224253
FLT4	0.847997	-0.237869	0.00194929	0.0224848
UBE2A	1.12795	0.173701	0.00195195	0.0224998
MMADHC	0.892835	-0.163535	0.00195414	0.0225087
SLC17A1	0.956514	-0.0641421	0.00195545	0.0225087
DUSP9	0.692406	-0.53031	0.00195814	0.0225241
MMP14	0.80878	-0.30618	0.00197094	0.0226555
FLRT1	0.886419	-0.17394	0.00199061	0.0228554
DYNAP	1.23102	0.299856	0.00199141	0.0228554
APRT	0.876877	-0.189553	0.00199328	0.0228554
HYOU1	0.819631	-0.286954	0.00199385	0.0228554
ATCAY	0.95381	-0.0682266	0.00199631	0.0228678
CAP1	0.892194	-0.16457	0.00199943	0.0228877
RIOK1	0.869964	-0.200972	0.00200251	0.0229072
MB	1.37471	0.459122	0.00201016	0.0229788
CAPS2	1.15348	0.205997	0.00201265	0.0229914
RPS6KA4	0.879497	-0.18525	0.00201537	0.0230066
ANGPTL4	0.680602	-0.555118	0.00202666	0.0231195
FUT11	0.882518	-0.180302	0.00203339	0.0231715
ELOVL5	0.818852	-0.288326	0.00203401	0.0231715
MRRF	0.888707	-0.17022	0.00203605	0.0231788
SDF4	0.902306	-0.148311	0.00204226	0.0232335
KCTD10	0.897347	-0.156261	0.00204984	0.0232981
ADAMTS7	0.79566	-0.329776	0.00205075	0.0232981
CLASP2	0.869288	-0.202094	0.00205385	0.0233173
ZNF18	1.12581	0.17096	0.00205559	0.0233211
EIF2B2	0.896246	-0.158034	0.00206211	0.0233791
ZNF85	0.826772	-0.274438	0.00206936	0.0234452
CSNK2A2	0.902165	-0.148537	0.00207683	0.0235138
MX1	1.38767	0.47266	0.0020796	0.023529
KLHL38	0.931196	-0.102843	0.00209028	0.0236337
ANGPT2	0.803676	-0.315315	0.00209554	0.023677
TCN2	1.28873	0.365947	0.00209767	0.023685
RPL22L1	0.826714	-0.27454	0.00210254	0.0237237
NAA16	0.861401	-0.215242	0.002106	0.0237467
PROSER1	0.859607	-0.218251	0.00210786	0.0237515
MYADML2	0.915485	-0.127392	0.00212478	0.0239202
SMOC1	0.595146	-0.748686	0.00212573	0.0239202
ECEL1	0.740867	-0.432713	0.0021366	0.0240176
NNMT	0.668159	-0.581736	0.00213729	0.0240176
PCMT1	0.891207	-0.166168	0.00213959	0.0240272
AP5Z1	0.915079	-0.128031	0.00214234	0.0240418
PRCC	0.912045	-0.132823	0.00215015	0.0240996
PPP1R1A	0.859338	-0.218702	0.0021504	0.0240996
INSC	0.935825	-0.09569	0.00215733	0.02414
PAOX	1.1512	0.203135	0.00215787	0.02414
SFRP5	0.830417	-0.268092	0.00215838	0.02414
RNF41	0.90624	-0.142035	0.00216264	0.0241713
NKD1	0.792335	-0.335818	0.00216646	0.0241881
SMIM10	0.78939	-0.34119	0.00216729	0.0241881
ZFP36L1	1.19999	0.263023	0.00216892	0.0241881
COX7A2L	0.907044	-0.140756	0.00216998	0.0241881
PER2	1.23835	0.308415	0.00217212	0.0241887
HRH1	0.79718	-0.327022	0.00217295	0.0241887
HIRIP3	1.14012	0.189184	0.00217925	0.0242426
UNC50	0.896531	-0.157575	0.00219525	0.0243922
CD2	1.36163	0.44533	0.00219798	0.0243922
SAP30L	1.12341	0.167891	0.00219814	0.0243922
CYP4A22	1.03766	0.0533329	0.00219859	0.0243922
MYL10	0.948454	-0.0763499	0.00220265	0.0244209
LEO1	0.882111	-0.180968	0.00220563	0.0244374
XPOT	0.862807	-0.21289	0.00220898	0.0244583
ZNF660	0.882157	-0.180892	0.00221259	0.0244814
TNFRSF14	1.21433	0.280166	0.00221403	0.0244814
OCIAD1	0.885267	-0.175816	0.00221603	0.0244872
DNMT3B	0.806093	-0.310982	0.00222574	0.0245755
DRG1	0.910142	-0.135837	0.00222699	0.0245755
TRIM22	1.34017	0.42242	0.00223601	0.0246556
MX2	1.32702	0.408192	0.00223768	0.0246556
TLN1	0.87008	-0.200781	0.00223871	0.0246556
GRIN2B	0.961049	-0.057318	0.00224526	0.0247112
PNMA1	0.834797	-0.260502	0.00224856	0.0247311
CAPRIN1	0.888476	-0.170595	0.00225032	0.0247337
FKBP3	0.885663	-0.17517	0.00225177	0.0247337
ANKRD22	1.35164	0.434712	0.0022644	0.0248559
GBP4	1.45263	0.538667	0.00226866	0.0248862
PPP4R4	0.786798	-0.345934	0.00227487	0.0249378
ZC3H13	0.847967	-0.23792	0.00227717	0.0249465
ETF1	0.900798	-0.150724	0.0022802	0.0249524
WASHC5	0.871178	-0.19896	0.00228072	0.0249524
RAB1A	0.898067	-0.155105	0.00228409	0.0249657
SMDT1	1.14443	0.194626	0.00228495	0.0249657
SLC7A4	0.740909	-0.432632	0.00229121	0.0250175
MTM1	1.18922	0.250016	0.0022942	0.0250336
CHAC2	0.852303	-0.230562	0.00229703	0.0250481
NTMT1	0.897039	-0.156757	0.00230503	0.0251043
CMPK2	1.31186	0.391614	0.00230522	0.0251043
ALX4	0.879421	-0.185373	0.00231109	0.0251492
NT5C1A	0.972759	-0.0398459	0.00231238	0.0251492
COMT	0.878039	-0.187643	0.00231509	0.0251621
SUCLA2	0.855648	-0.22491	0.00231814	0.0251788
CALN1	0.888049	-0.171289	0.00232973	0.0252881
DENND1B	1.16795	0.223975	0.00233755	0.0253458
SSR2	0.893206	-0.162935	0.00233811	0.0253458
FUT6	1.49738	0.582437	0.00234453	0.025374
CDC42EP2	0.827093	-0.273879	0.00234475	0.025374
AMIGO2	0.714607	-0.484779	0.00234531	0.025374
TTYH2	0.824199	-0.278936	0.00234774	0.0253789
ERMARD	0.890368	-0.167527	0.00234882	0.0253789
CELF1	0.903797	-0.145929	0.00235744	0.0254285
LHX2	1.34347	0.42596	0.00235756	0.0254285
WDR4	0.888512	-0.170537	0.00235801	0.0254285
UPF3B	1.1571	0.210513	0.00237482	0.0255759
ARHGEF17	0.831614	-0.266014	0.0023765	0.0255759
ATP1B1	1.33432	0.416108	0.00237671	0.0255759
WWC2	0.808271	-0.30709	0.00237786	0.0255759
FCF1	0.877997	-0.187712	0.00238488	0.0256348
LSP1	1.33475	0.416574	0.00238679	0.0256386
TIGIT	1.27823	0.35415	0.0023914	0.0256528
YPEL1	1.21274	0.278271	0.00239176	0.0256528
RETN	0.835239	-0.259739	0.00239275	0.0256528
LASP1	0.877249	-0.188941	0.00239582	0.0256691
SNX9	0.836308	-0.257894	0.00239993	0.0256965
UBE2V1	0.872561	-0.196673	0.00240679	0.0257532
SH3BGRL	1.29956	0.378023	0.00241409	0.0258147
PRNP	0.761832	-0.392455	0.0024158	0.0258164
NID2	0.774177	-0.369265	0.00242201	0.025866
WDR73	0.90116	-0.150144	0.00242577	0.0258733
E2F7	1.24712	0.318605	0.00242581	0.0258733
ANO6	0.856388	-0.223664	0.00242743	0.0258738
POLR3B	0.890036	-0.168064	0.0024394	0.0259847
SOX21	1.51905	0.603166	0.00244437	0.0260209
ZNF367	1.18467	0.244487	0.00245068	0.0260714
IFI44L	1.47291	0.558667	0.00245566	0.0261076
TSTA3	0.864493	-0.210074	0.00246528	0.026193
SLC16A3	0.804602	-0.313652	0.0024676	0.0262009
BIRC2	0.779891	-0.358656	0.00247969	0.0263012
FKRP	0.882172	-0.180868	0.00248022	0.0263012
SMO	0.735897	-0.442425	0.00248329	0.0263169
MDN1	0.863519	-0.2117	0.00248518	0.02632
FAM120B	0.876499	-0.190176	0.00249158	0.0263709
STC2	0.729534	-0.454953	0.00249465	0.0263866
LIG1	1.14696	0.197817	0.00250363	0.0264621
SSRP1	0.898502	-0.154406	0.00250499	0.0264621
ASB1	0.878134	-0.187487	0.0025081	0.0264782
RMND1	0.89234	-0.164334	0.00251167	0.0264989
STOX1	1.30196	0.38068	0.00251572	0.0265134
METTL5	0.891647	-0.165455	0.00251625	0.0265134
LZTS2	0.879611	-0.185063	0.00252349	0.0265729
HARBI1	0.90245	-0.148082	0.00253685	0.0266966
SLC30A6	0.887916	-0.171505	0.00254347	0.0267492
SH3RF3	0.816332	-0.292772	0.00254619	0.0267608
PTPN5	0.924777	-0.112822	0.00254821	0.0267651
CDV3	0.888743	-0.170161	0.00255242	0.0267862
CASKIN1	0.874994	-0.192655	0.00255346	0.0267862
PCBD1	0.862708	-0.213056	0.00256125	0.026851
KDM5B	0.825627	-0.276437	0.00256427	0.0268656
SRPX	0.740343	-0.433734	0.00256677	0.0268748
CDH2	0.713344	-0.487331	0.00256877	0.0268787
ABL1	0.862548	-0.213324	0.00258243	0.0270047
TKT	0.840195	-0.251205	0.00259153	0.0270827
ULBP3	0.784383	-0.350369	0.00259989	0.027153
PAX6	1.22412	0.291748	0.00260481	0.0271778
TREML2	0.879639	-0.185016	0.00260606	0.0271778
FTSJ3	0.895847	-0.158675	0.00260719	0.0271778
TBX5	0.938479	-0.0916037	0.00261401	0.0272317
NANOS1	0.830373	-0.268168	0.00262007	0.0272647
LMNB2	0.858434	-0.220221	0.00262047	0.0272647
GORASP2	0.903516	-0.146378	0.00262853	0.0273314
CCDC191	1.19744	0.259958	0.00263234	0.0273539
PLP2	1.20892	0.273713	0.00264067	0.0274233
SLC39A9	0.898155	-0.154964	0.00264868	0.0274727
CYP2C9	1.2535	0.325965	0.00264986	0.0274727
RANBP3L	1.16261	0.217364	0.00265174	0.0274727
CYTH3	0.845437	-0.242232	0.00265211	0.0274727
PLCE1	1.29136	0.368892	0.00265372	0.0274727
FOXD1	1.38418	0.469034	0.00265697	0.0274891
PSCA	1.64828	0.720964	0.00266211	0.0275251
SEMA4F	0.848842	-0.236431	0.00267033	0.0275928
DCLRE1C	1.11238	0.153653	0.00268171	0.0276823
CUL4A	0.884408	-0.177215	0.00268576	0.0276823
USP12	0.864291	-0.210412	0.00268707	0.0276823
SCAMP3	0.905474	-0.143256	0.0026886	0.0276823
DAPK2	1.18393	0.243585	0.00268868	0.0276823
FGFR2	1.31959	0.400086	0.00269009	0.0276823
SORCS2	0.748698	-0.417544	0.00269199	0.0276823
ISL1	1.35323	0.436406	0.00269236	0.0276823
RXFP4	0.884302	-0.177388	0.00270683	0.0278139
DYNLRB1	1.12049	0.164124	0.00271113	0.0278408
NADSYN1	0.881061	-0.182686	0.00271496	0.0278628
VAMP2	1.14091	0.190183	0.00271681	0.0278645
LAMC3	0.776939	-0.364126	0.00272199	0.0279004
KANK4	0.779219	-0.359899	0.00272552	0.0279193
VPS36	0.858768	-0.219659	0.00273186	0.0279669
WDR7	1.11825	0.161242	0.00273417	0.0279733
METRN	0.780062	-0.358339	0.00274072	0.028023
MAN2C1	0.853124	-0.229173	0.00274537	0.0280532
ASTE1	1.14898	0.200353	0.00276089	0.0281944
EXD1	0.962386	-0.0553119	0.00276352	0.0282039
IL13RA2	0.8193	-0.287536	0.00277121	0.028265
HMX3	0.912909	-0.131457	0.00277519	0.0282767
GDF10	0.863762	-0.211295	0.00277577	0.0282767
AMOT	1.46525	0.551147	0.00278503	0.0283536
ELOB	1.13123	0.177894	0.00279275	0.0284147
IAH1	0.897761	-0.155596	0.0028036	0.0285076
C1GALT1C1	1.15223	0.204432	0.00280686	0.0285232
ADAMTS13	0.847378	-0.238923	0.00281235	0.0285615
ASB7	0.89735	-0.156257	0.00282481	0.0286704
SH3TC2	0.899836	-0.152266	0.00282687	0.0286737
FNDC3A	0.828641	-0.27118	0.00282879	0.0286757
UGGT1	0.888915	-0.169883	0.00284557	0.0288198
DNM1L	0.892275	-0.16444	0.00284801	0.0288198
HEYL	0.793242	-0.334167	0.00284822	0.0288198
PCLO	1.2232	0.290656	0.00285215	0.0288418
CRAMP1	0.882888	-0.179698	0.00286042	0.0289013
HSPA5	0.883107	-0.179339	0.00286151	0.0289013
CYP2S1	1.54658	0.629085	0.00287106	0.02898
WBP4	0.885509	-0.175421	0.00287357	0.0289877
ANKRD40	0.887223	-0.172632	0.00288699	0.0291053
HTATSF1	1.15063	0.202424	0.00289472	0.0291577
CD320	0.823501	-0.280157	0.0028957	0.0291577
MPV17L2	0.893587	-0.16232	0.00290639	0.0292395
SOCS5	0.872487	-0.196794	0.00290736	0.0292395
CHCHD2	0.898025	-0.155173	0.00291001	0.0292484
RALY	1.11871	0.16183	0.0029154	0.0292848
GMFB	0.876039	-0.190933	0.00291857	0.0292989
STK38	1.13909	0.187886	0.00292523	0.0293232
INTS6L	1.19811	0.260761	0.0029254	0.0293232
RFX8	0.91846	-0.122712	0.00292631	0.0293232
SETDB1	0.883775	-0.178249	0.00293414	0.0293839
CCDC27	0.962108	-0.055729	0.00293819	0.0293997
TRIM71	0.917802	-0.123745	0.0029394	0.0293997
HTRA1	0.789108	-0.341706	0.00294103	0.0293997
CALML5	2.09592	1.06759	0.00294432	0.0294148
PTGS1	0.712143	-0.48976	0.00295166	0.0294703
AGO2	0.86401	-0.21088	0.00295407	0.0294767
GID4	0.889893	-0.168296	0.00295706	0.0294887
ANGPTL5	0.961127	-0.0572016	0.00296729	0.0295721
KLF5	1.24567	0.316923	0.002969	0.0295721
ARHGAP26	1.27949	0.355572	0.00297159	0.0295802
MAP1LC3B	0.903145	-0.146971	0.00297861	0.0296322
YPEL3	1.15967	0.213712	0.00299494	0.0297769
RBM17	0.915248	-0.127765	0.00299991	0.0298051
RPS27A	0.894458	-0.160914	0.00300138	0.0298051
CXCR6	1.28862	0.365823	0.00300742	0.0298472
ANKRD46	0.867695	-0.204739	0.00301123	0.029867
ABLIM1	1.25552	0.32828	0.00301837	0.0299199
ATG13	0.911378	-0.133878	0.00302286	0.0299354
ADGRF5	0.821797	-0.283146	0.00302354	0.0299354
COG3	0.865806	-0.207885	0.00303264	0.0300076
KIF3C	0.808062	-0.307462	0.00304433	0.0301052
CBLN4	0.912642	-0.131879	0.00305114	0.0301545
TCF3	0.867099	-0.205731	0.00305681	0.0301926
FLNC	0.73751	-0.439265	0.00306077	0.0302137
DISP2	0.883731	-0.17832	0.00306387	0.0302263
CYTL1	0.800434	-0.321146	0.00307466	0.0303147
TXLNG	0.875578	-0.191693	0.00308571	0.0304056
DBN1	0.80925	-0.305342	0.00310114	0.0305394
RPL10A	0.89367	-0.162186	0.00310557	0.0305495
NEK3	0.844586	-0.243684	0.00310586	0.0305495
DMXL1	1.14617	0.196822	0.00310899	0.0305622
CDK5R2	0.913072	-0.131199	0.00311468	0.0306
PPP1R26	0.820811	-0.284879	0.00311879	0.0306123
MOCS1	0.778078	-0.362013	0.00311963	0.0306123
ZNF469	0.851027	-0.232723	0.00312237	0.0306211
CCNK	0.848023	-0.237824	0.00313989	0.0307746
SNAPC2	0.885105	-0.176079	0.00314459	0.0307932
EMC4	0.894505	-0.160839	0.00314887	0.0307932
CENPH	1.16279	0.21759	0.0031489	0.0307932
TRMT61B	0.868041	-0.204166	0.00314922	0.0307932
UBLCP1	0.891405	-0.165847	0.0031571	0.030852
NACC2	0.858812	-0.219586	0.00315913	0.0308537
MFSD9	0.884993	-0.176262	0.00316427	0.0308857
NME6	0.909227	-0.137288	0.00317181	0.030941
FZD4	0.8089	-0.305966	0.00318103	0.0309976
SMG8	0.853223	-0.229005	0.00318135	0.0309976
PCDH17	0.857779	-0.221322	0.00318675	0.0310319
WDR34	1.16022	0.214394	0.00319088	0.0310539
TFRC	0.788132	-0.343491	0.00319445	0.0310561
LRP8	0.821813	-0.283118	0.00319486	0.0310561
SMIM14	1.22562	0.293507	0.00320017	0.0310815
SPAG6	1.31558	0.395697	0.00320122	0.0310815
SEC11A	0.905202	-0.143688	0.00320415	0.0310906
RTN4RL2	0.831169	-0.266786	0.00320862	0.0310906
CUL7	0.856332	-0.223757	0.00321035	0.0310906
ALG2	0.885482	-0.175465	0.0032113	0.0310906
BTBD1	0.89577	-0.158799	0.00321154	0.0310906
FMO4	1.28093	0.357192	0.00321652	0.0311206
B4GALT4	1.24589	0.317171	0.0032339	0.0312705
TXNL4B	0.900227	-0.15164	0.00324382	0.031318
SETD3	0.905744	-0.142825	0.00324419	0.031318
KIFC2	0.822144	-0.282537	0.00324448	0.031318
SLC5A4	0.923702	-0.114501	0.00324843	0.0313378
GLG1	0.885027	-0.176206	0.00325629	0.0313951
CBX8	0.86673	-0.206345	0.00325816	0.0313951
DNER	0.78312	-0.352694	0.00326048	0.0313979
DPF1	0.836024	-0.258383	0.0032656	0.0313979
MTDH	0.884893	-0.176425	0.00326577	0.0313979
PADI4	0.905091	-0.143866	0.00326733	0.0313979
TMED10	0.895206	-0.159709	0.00326792	0.0313979
QDPR	0.864565	-0.209954	0.00327556	0.0314438
GGCX	0.903699	-0.146085	0.00327651	0.0314438
TECR	1.1262	0.171467	0.00327893	0.0314489
PMPCA	0.910478	-0.135303	0.00328852	0.0315226
TRAF6	0.882466	-0.180387	0.00329265	0.031544
PRPS2	1.17099	0.227724	0.00331329	0.0316874
TEX261	0.896657	-0.157371	0.00331415	0.0316874
CS	0.884764	-0.176636	0.00331505	0.0316874
NSUN5	0.898294	-0.15474	0.00331609	0.0316874
ZSCAN1	0.911278	-0.134036	0.00331719	0.0316874
NID1	0.72817	-0.457653	0.00333577	0.0318465
WIPI2	0.918403	-0.122801	0.00334232	0.0318906
MYOD1	0.948142	-0.0768248	0.0033571	0.0319994
CD248	0.772103	-0.373136	0.00335867	0.0319994
USP35	0.872893	-0.196124	0.00336006	0.0319994
DSG1	1.5489	0.631244	0.00336145	0.0319994
GPN2	0.924986	-0.112496	0.00337367	0.0320973
CRIM1	0.778998	-0.360309	0.00339028	0.0322368
SLC38A4	0.806036	-0.311083	0.00340083	0.0323043
NKAP	1.10053	0.138205	0.00340293	0.0323043
ABCC11	0.937535	-0.0930562	0.00340323	0.0323043
MLLT10	0.865083	-0.209089	0.00341188	0.032368
SAMM50	0.896399	-0.157787	0.00342244	0.0324495
LRRC3B	0.914095	-0.129583	0.00343552	0.0325549
NOS3	0.847707	-0.238363	0.0034421	0.0325986
RPL8	0.868379	-0.203603	0.00345247	0.0326781
FLT1	0.828357	-0.271675	0.00346853	0.0328114
TMEM116	1.17594	0.233812	0.00347822	0.0328741
RPA2	1.14484	0.195147	0.00347913	0.0328741
IQCF2	0.98052	-0.0283814	0.0034921	0.0329778
MED6	0.910261	-0.135647	0.00352129	0.0332346
CHD5	0.933531	-0.0992304	0.00352815	0.0332803
UBXN8	0.880473	-0.183649	0.00353337	0.0333082
ENTPD3	0.74894	-0.417078	0.00353513	0.0333082
NACA	0.915885	-0.126762	0.00354392	0.0333721
CEP170	0.851718	-0.231553	0.00354827	0.0333941
GAD2	1.07497	0.1043	0.00355894	0.0334754
RAB1B	0.92219	-0.116864	0.00356802	0.0335418
TMEM87A	0.890772	-0.166873	0.00357853	0.0336216
FZD9	0.798292	-0.325012	0.0035901	0.0337111
ZNF786	0.880015	-0.1844	0.00359415	0.03373
CYFIP1	0.898486	-0.154433	0.0036009	0.0337742
TK1	1.18141	0.24051	0.00364456	0.0341503
IL1A	0.640415	-0.642921	0.00364512	0.0341503
SLC26A10	0.934752	-0.0973438	0.0036597	0.0342675
GMPR2	0.911727	-0.133326	0.00366814	0.0343272
NFIL3	0.867716	-0.204705	0.00367359	0.0343587
UNC13C	0.980614	-0.0282434	0.00367583	0.0343603
ZNF544	0.857145	-0.222389	0.00368325	0.0344102
MAZ	0.844515	-0.243806	0.00369138	0.0344667
RENBP	1.25937	0.332702	0.00371301	0.0346491
ZC3H7B	0.873885	-0.194485	0.00372071	0.0347015
SLC35C1	0.838966	-0.253316	0.0037238	0.0347108
KLHL18	0.903141	-0.146977	0.00372691	0.0347202
DEF8	0.882169	-0.180873	0.00372932	0.0347231
COL26A1	0.797509	-0.326427	0.0037336	0.0347435
FTCD	0.888435	-0.170662	0.0037388	0.0347723
APOL2	1.21835	0.284933	0.0037466	0.0348253
CXCL14	1.7119	0.775596	0.00375083	0.0348451
ACTN3	0.964572	-0.0520397	0.00375442	0.0348586
HMG20A	0.844084	-0.244541	0.00375818	0.0348586
ERRFI1	0.772225	-0.372906	0.0037586	0.0348586
TMEM198	0.841294	-0.249319	0.00376631	0.0348977
PHOSPHO1	0.865547	-0.208316	0.00376703	0.0348977
KIAA1586	0.872213	-0.197248	0.00376921	0.0348984
OBSCN	0.845205	-0.242628	0.00377321	0.0349159
PLIN2	0.763011	-0.390224	0.0037765	0.0349268
LRFN1	0.794259	-0.332319	0.00378352	0.0349722
SLC35E1	0.890883	-0.166693	0.00378833	0.0349942
DHX57	0.901262	-0.149981	0.00379027	0.0349942
RTN2	0.832324	-0.264782	0.00379223	0.0349942
SLC1A4	1.23777	0.307738	0.0037994	0.0350408
SLC38A1	0.827049	-0.273955	0.00381231	0.0351403
CENPW	1.25699	0.32997	0.00381456	0.0351415
ACOT4	1.21202	0.277417	0.00382827	0.0352482
PRDM4	0.902223	-0.148444	0.00384739	0.0354046
CRY1	0.8556	-0.224991	0.00385824	0.0354847
SEC24C	0.79533	-0.330374	0.0038681	0.0355556
ADGRE2	0.819376	-0.287402	0.00388399	0.0356699
NFXL1	0.870494	-0.200094	0.00388484	0.0356699
CNTD1	1.21731	0.283702	0.00389762	0.0357674
BOD1	0.894836	-0.160304	0.00390232	0.0357859
SKA2	1.12835	0.174216	0.00390396	0.0357859
MACC1	1.31142	0.391134	0.00391186	0.0358385
RPS8	0.891228	-0.166133	0.00391469	0.0358446
CRH	0.965934	-0.0500031	0.0039203	0.0358511
RNF123	0.85789	-0.221135	0.00392089	0.0358511
CTSD	1.15411	0.206783	0.00392236	0.0358511
ICAM5	0.797767	-0.32596	0.00392405	0.0358511
COQ7	1.11865	0.161759	0.00393149	0.0358993
GANAB	0.889097	-0.169587	0.00393667	0.035921
RGS12	1.17824	0.236637	0.00393821	0.035921
MAGI3	1.19548	0.257594	0.00395697	0.036072
GNG11	0.830395	-0.268131	0.00395912	0.036072
GTPBP3	0.896359	-0.157851	0.00397311	0.0361795
PSMB9	1.31601	0.396171	0.00397994	0.0362219
CDK2AP1	0.848973	-0.23621	0.00398722	0.0362682
CLDN4	1.31693	0.39718	0.00399628	0.0363306
ASTN1	0.909505	-0.136846	0.00400456	0.0363827
CD6	1.22919	0.297706	0.00400641	0.0363827
CPNE7	0.755692	-0.404129	0.00401978	0.0364842
CLDN8	1.40481	0.490378	0.00402611	0.0365216
OTUD6B	0.876327	-0.19046	0.00403502	0.0365824
SLC25A13	0.864166	-0.21062	0.00404708	0.0366672
CD8B	1.37353	0.457887	0.0040488	0.0366672
CKAP5	0.87158	-0.198295	0.0040527	0.0366824
TCTN3	0.884413	-0.177208	0.00407278	0.0368441
HDDC2	0.896335	-0.157891	0.0040823	0.03691
FAM104B	1.12506	0.169999	0.0040913	0.0369619
POLDIP2	0.926055	-0.11083	0.00409349	0.0369619
TPM2	0.767596	-0.381581	0.0040955	0.0369619
HPCAL1	0.871058	-0.199159	0.00409695	0.0369619
B3GALNT2	0.850696	-0.233284	0.00410318	0.0369946
KLHL31	0.903583	-0.146271	0.00410554	0.0369946
FAM200A	0.892595	-0.163923	0.00410728	0.0369946
PRMT3	0.88078	-0.183146	0.00411536	0.0370472
CSF3	0.668018	-0.582042	0.00414045	0.0372528
COL6A1	0.740461	-0.433504	0.00414609	0.0372833
RAB5C	0.908219	-0.138887	0.00414837	0.0372836
MAFK	0.824161	-0.279002	0.0041522	0.0372977
CCDC34	1.18823	0.24882	0.00416424	0.0373857
MUC4	1.63086	0.705634	0.00417643	0.037469
ALOX12B	1.39994	0.485367	0.00417805	0.037469
SMOX	0.78262	-0.353616	0.00418101	0.0374753
MMP3	0.62538	-0.677194	0.00419122	0.0375465
ACVRL1	0.843672	-0.245247	0.00420335	0.0376202
GLB1L	1.25535	0.328086	0.004204	0.0376202
HTRA2	0.912617	-0.131918	0.00420666	0.0376237
AQP3	1.57195	0.652553	0.00422717	0.0377836
INTS5	0.908661	-0.138186	0.0042291	0.0377836
P2RY6	0.787087	-0.345404	0.00424693	0.0379224
CHCHD3	0.885958	-0.174689	0.00425214	0.0379485
SELENOI	0.8761	-0.190832	0.00425546	0.0379577
DEFA4	0.96504	-0.0513387	0.00427967	0.038142
SHISA4	0.800831	-0.32043	0.00428073	0.038142
ZER1	1.08999	0.124311	0.00429062	0.0382096
NIPSNAP3A	1.16161	0.216126	0.00429639	0.0382404
STUM	0.87529	-0.192167	0.00431061	0.0383464
GABRA5	0.908663	-0.138182	0.00432128	0.0384207
CHRM2	0.970789	-0.0427706	0.00433695	0.0385393
CLEC9A	1.09722	0.133858	0.00434644	0.0385833
CDH13	0.738361	-0.437602	0.00434843	0.0385833
PRSS57	0.944037	-0.0830847	0.00434889	0.0385833
LATS2	0.854228	-0.227306	0.00436139	0.0386734
FAM13C	0.902295	-0.148328	0.00436966	0.038726
LY9	1.1492	0.200633	0.00437389	0.0387392
ZNF197	0.896004	-0.158423	0.00437845	0.0387392
POFUT2	0.879854	-0.184663	0.00437879	0.0387392
IWS1	0.913074	-0.131196	0.0043805	0.0387392
FOCAD	0.889306	-0.169249	0.00438506	0.0387589
HPCAL4	0.898091	-0.155067	0.0043882	0.0387659
INTS2	0.861984	-0.214266	0.00439503	0.0387911
MUC20	1.51556	0.599847	0.00439574	0.0387911
SLC7A6OS	0.896309	-0.157932	0.00440276	0.0388324
E2F2	1.20999	0.274994	0.00441461	0.038893
RASGEF1C	0.877822	-0.187999	0.00441528	0.038893
PRSS35	0.880629	-0.183393	0.00441821	0.038893
FAF1	1.10175	0.139801	0.00441902	0.038893
RUFY4	1.21402	0.279787	0.0044219	0.0388977
SMCO4	1.15559	0.208635	0.00442926	0.0389418
CMTM6	0.846041	-0.241201	0.00443785	0.0389966
BRMS1	0.908326	-0.138718	0.00444103	0.0390038
RDM1	1.19463	0.256564	0.0044452	0.0390197
SEZ6L	0.860806	-0.21624	0.00445156	0.039036
TIAM1	1.2622	0.335945	0.00445344	0.039036
ALG1	0.893173	-0.162988	0.00445412	0.039036
ZBED9	0.858999	-0.219271	0.0044576	0.0390458
APOBEC3H	1.19162	0.25292	0.00446037	0.0390494
OXA1L	0.915025	-0.128117	0.00446412	0.0390616
NCL	0.892292	-0.164412	0.00447144	0.0391051
POLR2C	0.904235	-0.145231	0.00447544	0.0391194
DRC1	1.3131	0.392981	0.00448624	0.0391931
PANX1	0.848265	-0.237412	0.00449789	0.0392609
ACIN1	0.906178	-0.142134	0.00449875	0.0392609
DDX60	1.30831	0.387703	0.00450664	0.039292
IMMP2L	0.864295	-0.210404	0.00450706	0.039292
PTTG1	1.17008	0.226613	0.00451785	0.0393654
METTL6	0.90637	-0.141829	0.00453299	0.0394766
GUCA1A	0.940953	-0.0878051	0.00453669	0.0394767
CDYL	0.883386	-0.178884	0.00453777	0.0394767
COL15A1	0.768744	-0.379424	0.00455444	0.0396009
BCCIP	0.915246	-0.127768	0.00456919	0.0397083
DPF3	0.910748	-0.134876	0.00457803	0.0397643
SRRD	0.894932	-0.16015	0.00458315	0.0397795
RBM45	0.91814	-0.123213	0.00458489	0.0397795
EIF4H	0.882212	-0.180803	0.00458698	0.0397795
ZNF714	0.815506	-0.294233	0.0045905	0.0397891
MAP3K6	1.19685	0.259236	0.00460553	0.0398986
RASL11A	0.806951	-0.309447	0.00461262	0.0399294
NUP107	0.885614	-0.17525	0.00461391	0.0399294
PRPF40A	0.897858	-0.15544	0.00461964	0.039958
CALCR	0.958915	-0.0605258	0.00462608	0.0399929
ZNF576	1.09593	0.132156	0.00463532	0.0400519
ALDH16A1	1.12205	0.166135	0.00463986	0.0400702
GTF2F2	0.898102	-0.155049	0.00464566	0.0400994
BTLA	1.13434	0.181854	0.00465095	0.0401241
NDST1	0.847729	-0.238325	0.00465883	0.0401678
BAZ2A	0.871531	-0.198376	0.00466295	0.0401678
PEX12	0.88929	-0.169274	0.00466329	0.0401678
TARBP2	0.90598	-0.142449	0.0046883	0.0403623
ZNF491	0.903135	-0.146986	0.00470688	0.0404916
OR52N5	0.978364	-0.031557	0.00470822	0.0404916
MAP3K21	0.852155	-0.230812	0.00471887	0.0405622
INTS3	0.844317	-0.244143	0.00474233	0.0407427
CAPN15	0.896887	-0.157002	0.00475032	0.0407902
RSPO4	0.825703	-0.276306	0.00478607	0.0410759
OC90	0.983231	-0.0243978	0.00478967	0.0410764
APEX2	1.11016	0.150772	0.00479109	0.0410764
LARP1	0.893122	-0.163072	0.00480676	0.0411506
TPRG1	1.23503	0.304551	0.00480718	0.0411506
SRPK1	0.873501	-0.195119	0.0048072	0.0411506
NHP2	0.888526	-0.170515	0.00483504	0.0413656
GATC	0.919296	-0.121399	0.00483745	0.0413656
MEI1	1.51055	0.595075	0.00483981	0.0413656
FADD	0.877382	-0.188723	0.00484829	0.0414167
THOC5	0.899462	-0.152866	0.00486451	0.0415339
FADS6	0.833356	-0.262995	0.00486995	0.0415449
MYDGF	0.883966	-0.177936	0.00487081	0.0415449
GFOD2	0.898606	-0.154239	0.00488633	0.0416435
CD8A	1.35355	0.436745	0.00488861	0.0416435
SSBP1	0.907276	-0.140386	0.00488991	0.0416435
ZDHHC24	0.904859	-0.144234	0.00489477	0.0416634
TPP2	0.880368	-0.183822	0.00490577	0.0417023
RAB31	0.800855	-0.320387	0.00490632	0.0417023
POLR2D	0.913445	-0.13061	0.00490689	0.0417023
OPLAH	0.829424	-0.269819	0.00490956	0.0417036
FAM81B	1.29194	0.369543	0.00492515	0.0418145
PPAT	0.869772	-0.20129	0.00493551	0.0418788
CALR3	0.970044	-0.0438784	0.00493778	0.0418788
VCP	0.915239	-0.12778	0.00494471	0.0419161
ACVR2B	0.880165	-0.184154	0.00496454	0.0420347
PLCB3	0.900032	-0.151952	0.00496459	0.0420347
SEC22C	0.874259	-0.193867	0.00496669	0.0420347
DIRAS1	0.804547	-0.313751	0.00496885	0.0420347
TMEM71	1.30409	0.383045	0.00498193	0.042119
KLF16	0.895348	-0.15948	0.00498494	0.042119
DUS4L	0.903651	-0.146162	0.00498644	0.042119
TRIAP1	0.919534	-0.121025	0.00499099	0.042136
EBF4	1.28864	0.365846	0.00499822	0.0421591
SLC25A30	0.871421	-0.198558	0.00499964	0.0421591
FAM111A	1.13865	0.187327	0.00500137	0.0421591
CDK7	0.906117	-0.14223	0.00501599	0.0422608
HAUS6	0.874243	-0.193894	0.0050191	0.0422655
CLEC7A	1.36867	0.452772	0.00502553	0.0422982
FBLL1	0.827228	-0.273643	0.00503149	0.0423083
AQP11	0.893577	-0.162337	0.00503263	0.0423083
CFAP73	1.28832	0.365491	0.0050344	0.0423083
RIPPLY2	0.823437	-0.280269	0.00504401	0.0423417
TSPAN18	0.773623	-0.370298	0.00504539	0.0423417
OPCML	0.957464	-0.0627099	0.00504603	0.0423417
SSR1	0.895746	-0.158839	0.00505287	0.0423431
ADAMTS5	0.855619	-0.22496	0.00505509	0.0423431
NYAP1	0.866044	-0.207487	0.00506233	0.0423431
WDR61	0.905324	-0.143494	0.00506464	0.0423431
HMCES	1.12431	0.169039	0.00506916	0.0423431
CCDC51	0.883544	-0.178626	0.00507314	0.0423431
GPC5	0.921094	-0.118579	0.00507379	0.0423431
KDM1B	0.873755	-0.194698	0.00507421	0.0423431
WDR59	0.901218	-0.150053	0.00507625	0.0423431
NUCB2	1.21408	0.279867	0.00507632	0.0423431
SPIRE1	0.806453	-0.310337	0.00508064	0.0423431
TIMM23B	0.887035	-0.172937	0.00508066	0.0423431
PKD2L2	1.02859	0.0406612	0.00508146	0.0423431
SHQ1	0.892536	-0.164018	0.00508199	0.0423431
NANOS3	0.8717	-0.198097	0.00509837	0.0424443
VEZT	0.885627	-0.175229	0.00509927	0.0424443
ROGDI	1.12057	0.164227	0.0051082	0.0424896
ZNF689	0.894984	-0.160065	0.00510983	0.0424896
RARS2	0.903077	-0.147079	0.00512356	0.0425823
ATF4	0.911846	-0.133138	0.00513645	0.0426681
ARL13A	1.08461	0.117183	0.00513979	0.0426745
OSTC	0.899595	-0.152653	0.00514917	0.0427309
FUNDC1	1.15434	0.20707	0.00515298	0.0427384
BID	0.884624	-0.176864	0.00515524	0.0427384
SHMT1	1.15849	0.21224	0.00515834	0.0427427
[truncated: 14,565 more rows]
