# Supplementary material for: Gene signatures, immune infiltration, and drug sensitivity based on a comprehensive analysis of m6a RNA methylation regulators in cervical cancer
Source: J Transl Med. 2022 Sep 4;20:385. doi: 10.1186/s12967-022-03600-7 (PMC9441061; doi:10.1186/s12967-022-03600-7)
Supplement: Supplementary file 3 — Additional file 3. Pathways of different groups. [file 12967_2022_3600_MOESM3_ESM.xls]

## Sheet: DE_pathways
logFC	AveExpr	t	P.Value	adj.P.Val	B
GO_TOXIN_TRANSPORT	0.226494	-0.0185144	8.08868	1.0894e-14	2.45964e-10	22.5548
GO_MATURATION_OF_LSU_RRNA_FROM_TRICISTRONIC_RRNA_TRANSCRIPT_SSU_RRNA_5_8S_RRNA_LSU_RRNA_	0.350527	-0.0285736	7.60506	2.83968e-13	3.20571e-09	19.4724
GO_CHAPERONE_COMPLEX	0.304419	-0.00819143	7.20517	3.79556e-12	2.85653e-08	17.0242
GO_PROTEIN_LOCALIZATION_TO_NUCLEOPLASM	0.359682	-0.0282607	7.15213	5.31452e-12	2.99978e-08	16.7066
FU_INTERACT_WITH_ALKBH8	0.341389	-0.0275631	7.11402	6.76133e-12	3.05314e-08	16.4794
GO_ZONA_PELLUCIDA_RECEPTOR_COMPLEX	0.362874	-0.00604051	7.06036	9.47498e-12	3.56543e-08	16.1611
GO_POSITIVE_REGULATION_OF_TELOMERASE_RNA_LOCALIZATION_TO_CAJAL_BODY	0.342985	-0.0199211	7.02038	1.21694e-11	3.61203e-08	15.925
GO_CHAPERONIN_CONTAINING_T_COMPLEX	0.359629	-0.00380579	7.01231	1.27984e-11	3.61203e-08	15.8775
GO_90S_PRERIBOSOME	0.275814	-0.0296596	6.77795	5.43087e-11	1.36242e-07	14.5151
GO_REGULATION_OF_PROTEIN_LOCALIZATION_TO_CHROMOSOME_TELOMERIC_REGION	0.331529	-0.029614	6.70045	8.6907e-11	1.96219e-07	14.0722
